# Supplementary material for: Virologic characteristics of SARS-CoV-2 infection across evolving Omicron subvariants
Source: JCI Insight. 2025 Sep 9;10(20):e192228. doi: 10.1172/jci.insight.192228 (PMC12581670; doi:10.1172/jci.insight.192228)
Supplement: Supporting data values [file jciinsight-10-192228-s270.xls]

## Sheet: Fig1
PID	Variant	Variant Category	Spike Sequence (positions 21565 to 24025)
Reference Sequence NC 05512.2	N/A	N/A	atgtttgtttttcttgttttattgccactagtctctagtcagtgtg------------ttaatcttacaaccagaactcaattaccccctgcatacactaattctttcacacgtggtgtttattaccctgacaaagttttcagatcctcagttttacattcaactcaggacttgttcttacctttcttttccaatgttacttggttccatgctatacatgtctctgggaccaatggtactaagaggtttgataaccctgtcctaccatttaatgatggtgtttattttgcttccactgagaagtctaacataataagaggctggatttttggtactactttagattcgaagacccagtccctacttattgttaataacgctactaatgttgttattaaa…
248	BA.1	BA.1x	atgtttgtttttcttgttttattgccactagtctctagtcagtgtg------------ttaatcttacaaccagaactcaattaccccctgcatacactaattctttcacacgtggtgtttattaccctgacaaagttttcagatcctcagttttacattcaactcaggacttgttcttacctttcttttccaatgttacttggttccatgttatc------tctgggaccaatggtactaagaggtttgataaccctgtcctaccatttaatgatggtgtttattttgcttccattgagaagtctaacataataagaggctggatttttggtactactttagattcgaagacccagtccctacttattgttaataacgctactaatgttgttattaaa…
256	BA.1	BA.1x	atgtttgtttttcttgttttattgccactagtctctagtcagtgtg------------ttaatcttacaaccagaactcaattaccccctgcatacactaattctttcacacgtggtgtttattaccctgacaaagttttcagatcctcagttttacattcaactcaggacttgttcttacctttcttttccaatgttacttggttccatgttatc------tctgggaccaatggtactaagaggtttgataaccctgtcctaccatttaatgatggtgtttattttgcttccattgagaagtctaacataataagaggctggatttttggtactactttagattcgaagacccagtccctacttattgttaataacgctactaatgttgttattaaa…
258	BA.1.1.16	BA.1x	atgtttgtttttcttgttttattgccactagtttctagtcagtgtg------------ttaatcttacaaccagaactcaattaccccctgcatacactaattctttcacacgtggtgtttattaccctgacaaagttttcagatcctcagttttacattcaactcaggacttgttcttacctttcttttccaatgttacttggttccatgttatc------tctgggaccaatggtactaagaggtttgataaccctgtcctaccatttaatgatggtgtttattttgcttccattgagaagtctaacataataagaggctggatttttggtactactttagattcgaagacccagtccctacttattgttaataacgctactaatgttgttattaaa…
261	BA.1	BA.1x	atgtttgtttttcttgttttattgccactagtctctagtcagtgtg------------ttaatcttacaaccagaactcaattaccccctgcatacactaattctttcacacgtggtgtttattaccctgacaaagttttcagatcctcagttttacattcaactcaggacttgttcttacctttcttttccaatgttacttggttccatgttatc------tctgggaccaatggtactaagaggtttgataaccctgtcctaccatttaatgatggtgtttattttgcttccattgagaagtctaacataataagaggctggatttttggtactactttagattcgaagacccagtccctacttattgttaataacgctactaatgttgttattaaa…
262	BA.1.1.16	BA.1x	atgtttgtttttcttgttttattgccactagtttctagtcagtgtg------------ttaatcttacaaccagaactcaattaccccctgcatacactaattctttcacacgtggtgtttattaccctgacaaagttttcagatcctcagttttacattcaactcaggacttgttcttacctttcttttccaatgttacttggttccatgttatc------tctgggaccaatggtactaagaggtttgataaccctgtcctaccatttaatgatggtgtttattttgcttccattgagaagtctaacataataagaggctggatttttggtactactttagattcgaagacccagtccctacttattgttaataacgctactaatgttgttattaaa…
263	BA.1	BA.1x	atgtttgtttttcttgttttattgccactagtctctagtcagtgtg------------ttaatcttacaaccagaactcaattaccccctgcatacactaattctttcacacgtggtgtttattaccctgacaaagttttcagatcctcagttttacattcaactcaggacttgttcttacctttcttttccaatgttacttggttccatgttatc------tctgggaccaatggtactaagaggtttgataaccctgtcctaccatttaatgatggtgtttattttgcttccattgagaagtctaacataataagaggctggatttttggtactactttagattcgaagacccagtccctacttattgttaataacgctactaatgttgttattaaa…
264	BA.1	BA.1x	atgtttgtttttcttgttttattgccactagtctctagtcagtgtg------------ttaatcttacaaccagaactcaattaccccctgcatacactaattctttcacacgtggtgtttattaccctgacaaagttttcagatcctcagttttacattcaactcaggacttgttcttacctttcttttccaatgttacttggttccatgttatc------tctgggaccaatggtactaagaggtttgataaccctgtcctaccatttaatgatggtgtttattttgcttccattgagaagtctaacataataagaggctggatttttggtactactttagattcgaagacccagtccctacttattgttaataacgctactaatgttgttattaaa…
279	BA.1.1	BA.1x	atgtttgtttttcttgttttattgccactagtctctagtcagtgtg------------ttaatcttacaaccagaactcaattaccccctgcatacactaattctttcacacgtggtgtttattaccctgacaaagttttcagatcctcagttttacattcaactcaggacttgttcttacctttcttttccaatgttacttggttccatgttatc------tctgggaccaatggtactaagaggtttgataaccctgtcctaccatttaatgatggtgtttattttgcttccattgagaagtctaacataataagaggctggatttttggtactactttagattcgaagacccagtccctacttattgttaataacgctactaatgttgttattaaa…
281	BA.1.1	BA.1x	atgtttgtttttcttgttttattgccactagtctctagtcagtgtg------------ttaatcttacaaccagaactcaattaccccctgcatacactaattctttcacacgtggtgtttattaccctgacaaagttttcagatcctcagttttacattcaactcaggacttgttcttacctttcttttccaatgttacttggttccatgttatc------tctgggaccaatggtactaagaggtttgataaccctgtcctaccatttaatgatggtgtttattttgcttccattgagaagtctaacataataagaggctggatttttggtactactttagattcgaagacccagtccctacttattgttaataacgctactaatgttgttattaaa…
285	BA.1.1.16	BA.1x	atgtttgtttttcttgttttattgccactagtttctagtcagtgtg------------ttaatcttacaaccagaactcaattaccccctgcatacactaattctttcacacgtggtgtttattaccctgacaaagttttcagatcctcagttttacattcaactcaggacttgttcttacctttcttttccaatgttacttggttccatgttatc------tctgggaccaatggtactaagaggtttgataaccctgtcctaccatttaatgatggtgtttattttgcttccattgagaagtctaacataataagaggctggatttttggtactactttagattcgaagacccagtccctacttattgttaataacgctactaatgttgttattaaa…
287	BA.1.1.16	BA.1x	atgtttgtttttcttgttttattgccactagtttctagtcagtgtg------------ttaatcttacaaccagaactcaattaccccctgcatacactaattctttcacacgtggtgtttattaccctgacaaagttttcagatcctcagttttacattcaactcaggacttgttcttacctttcttttccaatgttacttggttccatgttatcnnnnnntctgggaccaatggtactaagaggtttgataaccctgtcctaccatttaatgatggtgtttattttgcttccattgagaagtctaacataataagaggctggatttttggtactactttagattcgaagacccagtccctacttattgttaataacgctactaatgttgttattaaa…
289	BA.1	BA.1x	atgtttgtttttcttgttttattgccactagtctctagtcagtgtg------------ttaatcttacaaccagaactcaattaccccctgcatacactaattctttcacacgtggtgtttattaccctgacaaagttttcagatcctcagttttacattcaactcaggacttgttcttacctttcttttccaatgttacttggttccatgttatc------tctgggaccaatggtactaagaggtttgataaccctgtcctaccatttaatgatggtgtttattttgcttccattgagaagtctaacataataagaggctggatttttggtactactttagattcgaagacccagtccctacttattgttaataacgctactaatgttgttattaaa…
294	BA.1.1.16	BA.1x	atgtttgtttttcttgttttattgccactagtttctagtcagtgtg------------ttaatcttacaaccagaactcaattaccccctgcatacactaattctttcacacgtggtgtttattaccctgacaaagttttcagatcctcagttttacattcaactcaggacttgttcttacctttcttttccaatgttacttggttccatgttatc------tctgggaccaatggtactaagaggtttgataaccctgtcctaccatttaatgatggtgtttattttgcttccattgagaagtctaacataataagaggctggatttttggtactactttagattcgaagacccagtccctacttattgttaataacgctactaatgttgttattaaa…
324	BA.1	BA.1x	atgtttgtttttcttgttttattgccactagtctctagtcagtgtg------------ttaatcttacaaccagaactcaattaccccctgcatacactaattctttcacacgtggtgtttattaccctgacaaagttttcagatcctcagttttacattcaactcaggacttgttcttacctttcttttccaatgttacttggttccatgttatc------tctgggaccaatggtactaagaggtttgataaccctgtcctaccatttaatgatggtgtttattttgcttccattgagaagtctaacataataagaggctggatttttggtactactttagattcgaagacccagtccctacttattgttaataacgctactaatgttgttattaaa…
327	BA.1.1.16	BA.1x	atgtttgtttttcttgttttattgccactagtttctagtcagtgtg------------ttaatcttacaaccagaactcaattaccccctgcatacactaattctttcacacgtggtgtttattaccctgacaaagttttcagatcctcagttttacattcaactcaggacttgttcttacctttcttttccaatgttacttggttccatgttatc------tctgggaccaatggtactaagaggtttgataaccctgtcctaccatttaatgatggtgtttattttgcttccattgagaagtctaacataataagaggctggatttttggtactactttagattcgaagacccagtccctacttattgttaataacgctactaatgttgttattaaa…
331	BA.1.1.16	BA.1x	atgtttgtttttcttgttttattgccactagtttctagtcagtgtg------------ttaatcttacaaccagaactcaattaccccctgcatacactaattctttcacacgtggtgtttattaccctgacaaagttttcagatcctcagttttacattcaactcaggacttgttcttacctttcttttccaatgttacttggttccatgttatc------tctgggaccaatggtactaagaggtttgataaccctgtcctaccatttaatgatggtgtttattttgcttccattgagaagtctaacataataagaggctggatttttggtactactttagattcgaagacccagtccctacttattgttaataacgctactaatgttgttattaaa…
332	BA.1.1	BA.1x	atgtttgtttttcttgttttattgccactagtctctagtcagtgtg------------ttaatcttacaaccagaactcaattaccccctgcatacactaattctttcacacgtggtgtttattaccctgacaaagttttcagatcctcagttttacattcaactcaggacttgttcttacctttcttttccaatgttacttggttccatgttatc------tctgggaccaatggtactaagaggtttgataaccctgtcctaccatttaatgatggtgtttattttgcttccattgagaagtctaacataataagaggctggatttttggtactactttagattcgaagacccagtccctacttattgttaataacgctactaatgttgttattaaa…
334	BA.1	BA.1x	atgtttgtttttcttgttttattgccactagtctctagtcagtgtg------------ttaatcttacaaccagaactcaattaccccctgcatacactaattctttcacacgtggtgtttattaccctgacaaagttttcagatcctcagttttacattcaactcaggacttgttcttacctttcttttccaatgttacttggttccatgttatc------tctgggaccaatggtactaagaggtttgataaccctgtcctaccatttaatgatggtgtttattttgcttccattgagaagtctaacataataagaggctggatttttggtactactttagattcgaagacccagtccctacttattgttaataacgctactaatgttgttattaaa…
360	BA.1.1.16	BA.1x	atgtttgtttttcttgttttattgccactagtttctagtcagtgtg------------ttaatcttacaaccagaactcaattaccccctgcatacactaattctttcacacgtggtgtttattaccctgacaaagttttcagatcctcagttttacattcaactcaggacttgttcttacctttcttttccaatgttacttggttccatgttatc------tctgggaccaatggtactaagaggtttgataaccctgtcctaccatttaatgatggtgtttattttgcttccattgagaagtctaacataataagaggctggatttttggtactactttagattcgaagacccagtccctacttattgttaataacgctactaatgttgttattaaa…
362	BA.1	BA.1x	atgtttgtttttcttgttttattgccactagtctctagtcagtgtg------------ttaatcttacaaccagaactcaattaccccctgcatacactaattctttcacacgtggtgtttattaccctgacaaagttttcagatcctcagttttacattcaactcaggacttgttcttacctttcttttccaatgttacttggttccatgttatc------tctgggaccaatggtactaagaggtttgataaccctgtcctaccatttaatgatggtgtttattttgcttccattgagaagtctaacataataagaggctggatttttggtactactttagattcgaagacccagtccctacttattgttaataacgctactaatgttgttattaaa…
363	BA.1.1.16	BA.1x	atgtttgtttttcttgttttattgccactagtttctagtcagtgtg------------ttaatcttacaaccagaactcaattaccccctgcatacactaattctttcacacgtggtgtttattaccctgacaaagttttcagatcctcagttttacattcaactcaggacttgttcttacctttcttttccaatgttacttggttccatgttatc------tctgggaccaatggtactaagaggtttgataaccctgtcctaccatttaatgatggtgtttattttgcttccattgagaagtctaacataataagaggctggatttttggtactactttagattcgaagacccagtccctacttattgttaataacgctactaatgttgttattaaa…
365	BA.1.1	BA.1x	atgtttgtttttcttgttttattgccactagtctctagtcagtgtg------------ttaatcttacaaccagaactcaattaccccctgcatacactaattctttcacacgtggtgtttattaccctgacaaagttttcagatcctcagttttacattcaactcaggacttgttcttacctttcttttccaatgttacttggttccatgttatc------tctgggaccaatggtactaagaggtttgataaccctgtcctaccatttaatgatggtgtttattttgcttccattgagaagtctaacataataagaggctggatttttggtactactttagattcgaagacccagtccctacttattgttaataacgctactaatgttgttattaaa…
368	BA.1	BA.1x	atgtttgtttttcttgttttattgccactagtctctagtcagtgtg------------ttaatcttacaaccagaactcaattaccccctgcatacactaattctttcacacgtggtgtttattaccctgacaaagttttcagatcctcagttttacattcaactcaggacttgttcttacctttcttttccaatgttacttggttccatgttatc------tctgggaccaatggtactaagaggtttgataaccctgtcctaccatttaatgatggtgtttattttgcttccattgagaagtctaacataataagaggctggatttttggtactactttagattcgaagacccagtccctacttattgttaataacgctactaatgttgttattaaa…
370	BA.1.1	BA.1x	atgtttgtttttcttgttttattgccactagtctctagtcagtgtg------------ttaatcttacaaccagaactcaattaccccctgcatacactaattctttcacacgtggtgtttattaccctgacaaagttttcagatcctcagttttacattcaactcaggacttgttcttacctttcttttccaatgttacttggttccatgttatc------tctgggaccaatggtactaagaggtttgataaccctgtcctaccatttaatgatggtgtttattttgcttccattgagaagtctaacataataagaggctggatttttggtactactttagattcgaagacccagtccctacttattgttaataacgctactaatgttgttattaaa…
373	BA.1.1	BA.1x	atgtttgtttttcttgttttattgccactagtctctagtcagtgtg------------ttaatcttacaaccagaactcaattaccccctgcatacactaattctttcacacgtggtgtttattaccctgacaaagttttcagatcctcagttttacattcaactcaggacttgttcttacctttcttttccaatgttacttggttccatgttatc------tctgggaccaatggtactaagaggtttgataaccctgtcctaccatttaatgatggtgtttattttgcttccattgagaagtctaacataataagaggctggatttttggtactactttagattcgaagacccagtccctacttattgttaataacgctactaatgttgttattaaa…
374	BA.1.1.16	BA.1x	atgtttgttttttttgttttattgccactagtttctagtcagtgtg------------ttaatcttacaaccagaactcaattaccccctgcatacactaattctttcacacgtggtgtttattaccctgacaaagttttcagatcctcagttttacattcaactcaggacttgttcttacctttcttttccaatgttacttggttccatgttatc------tctgggaccaatggtactaagaggtttgataaccctgtcctaccatttaatgatggtgtttattttgcttccattgagaagtctaacataataagaggctggatttttggtactactttagattcgaagacccagtccctacttattgttaataacgctactaatgttgttattaaa…
377	BA.1.1.16	BA.1x	atgtttgtttttcttgttttattgccactagtttctagtcagtgtg------------ttaatcttacaaccagaactcaattaccccctgcatacactaattctttcacacgtggtgtttattaccctgacaaagttttcagatcctcagttttacattcaactcaggacttgttcttacctttcttttccaatgttacttggttccatgttatcnnnnnntctgggaccaatggtactaagaggtttgataaccctgtcctaccatttaatgatggtgtttattttgcttccattgagaagtctaacataataagaggctggatttttggtactactttagattcgaagacccagtccctacttattgttaataacgctactaatgttgttattaaa…
379	BA.1.1.16	BA.1x	atgtttgtttttcttgttttattgccactagtttctagtcagtgtg------------ttaatcttacaaccagaactcaattaccccctgcatacactaattctttcacacgtggtgtttattaccctgacaaagttttcagatcctcagttttacattcaactcaggacttgttcttacctttcttttccaatgttacttggttccatgttatcnnnnnntctgggaccaatggtactaagaggtttgataaccctgtcctaccatttaatgatggtgtttattttgcttccattgagaagtctaacataataagaggctggatttttggtactactttagattcgaagacccagtccctacttattgttaataacgctactaatgttgttattaaa…
394	BA.1.1.16	BA.1x	atgtttgtttttcttgttttattgccactagtttctagtcagtgtg------------ttaatcttacaaccagaactcaattaccccctgcatacactaattctttcacacgtggtgtttattaccctgacaaagttttcagatcctcagttttacattcaactcaggacttgttcttacctttcttttccaatgttacttggttccatgttatc------tctgggaccaatggtactaagaggtttgataaccctgtcctaccatttaatgatggtgtttattttgcttccattgagaagtctaacataataagaggctggatttttggtactactttagattcgaagacccagtccctacttattgttaataacgctactaatgttgttattaaa…
400	BA.1.1	BA.1x	atgtttgtttttcttgttttattgccactagtctctagtcagtgtg------------ttaatcttacaaccagaactcaattaccccctgcatacactaattctttcacacgtggtgtttattaccctgacaaagttttcagatcctcagttttacattcaactcaggacttgttcttacctttcttttccaatgttacttggttccatgttatcnnnnnntctgggaccaatggtactaagaggtttgataaccctgtcctaccatttaatgatggtgtttattttgcttccattgagaagtctaacataataagaggctggatttttggtactactttagattcgaagacccagtccctacttattgttaataacgctactaatgttgttattaaa…
401	BA.1.1.16	BA.1x	atgtttgtttttcttgttttattgccactagtttctagtcagtgtg------------ttaatcttacaaccagaactcaattaccccctgcatacactaattctttcacacgtggtgtttattaccctgacaaagttttcagatcctcagttttacattcaactcaggacttgttcttacctttcttttccaatgttacttggttccatgttatc------tctgggaccaatggtactaagaggtttgataaccctgtcctaccatttaatgatggtgtttattttgcttccattgagaagtctaacataataagaggctggatttttggtactactttagattcgaagacccagtccctacttattgttaataacgctactaatgttgttattaaa…
411	BA.1.1.16	BA.1x	atgtttgtttttcttgttttattgccactagtttctagtcagtgtg------------ttaatcttacaaccagaactcaattaccccctgcatacactaattctttcaaacgtggtgtttattaccctgacaaagttttcagatcctcagttttacattcaactcaggacttgttcttacctttcttttccaatgttacttggttccatgttatc------tctgggaccaatggtactaagaggtttgataaccctgtcctaccatttaatgatggtgtttattttgcttccattgagaagtctaacataataagaggctggatttttggtactactttagattcgaggacccagtccctacttattgttaataacgctactaatgttgttattaaa…
418	BA.1.1.16	BA.1x	atgtttgtttttcttgttttattgccactagtttctagtcagtgtg------------ttaatcttacaaccagaactcaattaccccctgcatacactaattctttcacacgtggtgtttattaccctgacaaagttttcagatcctcagttttacattcaactcaggacttgttcttacctttcttttccaatgttacttggttccatgttatc------tctgggaccaatggtactaagaggtttgataaccctgtcctaccatttaatgatggtgtttattttgcttccattgagaagtctaacataataagaggctggatttttggtactactttagattcgaagacccagtccctacttattgttaataacgctactaatgttgttattaaa…
427	BA.1.1.16	BA.1x	atgtttgttttttttgttttattgccactagtttctagtcagtgtg------------ttaatcttacaaccagaactcaattaccccctgcatacactaattctttcacacgtggtgtttattaccctgacaaagttttcagatcctcagttttacattcaactcaggacttgttcttacctttcttttccaatgttacttggttccatgttatc------tctgggaccaatggtactaagaggtttgataaccctgtcctaccatttaatgatggtgtttattttgcttccattgagaagtctaacataataagaggctggatttttggtactactttagattcgaagacccagtccctacttattgttaataacgctactaatgttgttattaaa…
432	BA.1.1.16	BA.1x	atgtttgtttttcttgttttattgccactagtttctagtcagtgtg------------ttaatcttacaaccagaactcaattaccccctgcatacactaattctttcacacgtggtgtttattaccctgacaaagttttcagatcctcagttttacattcaactcaggacttgttcttacctttcttttccaatgttacttggttccatgttatc------tctgggaccaatggtactaagaggtttgataaccctgtcctaccatttaatgatggtgtttattttgcttccattgagaagtctaacataataagaggctggatttttggtactactttagattcgaagacccagtccctacttattgttaataacgctactaatgttgttattaaa…
436	BA.2	BA.2x	atgtttgtttttcttgttttattgccactagtctctagtcagtgtg------------ttaatcttataaccagaactcaat---------catacactaattctttcacacgtggtgtttattaccctgacaaagttttcagatcctcagttttacattcaactcaggacttgttcttacctttcttttccaatgttacttggttccatgctatacatgtctctgggaccaatggtactaagaggtttgataaccctgtcctaccatttaatgatggtgtttattttgcttccactgagaagtctaacataataagaggctggatttttggtactactttagattcgaagacccagtccctacttattgttaataacgctactaatgttgttattaaa…
443	BA.2	BA.2x	atgtttgtttttcttgttttattgccactagtctctagtcagtgtg------------ttaatcttataaccagaactcaat---------catacactaattctttcacacgtggtgtttattaccctgacaaagttttcagatcctcagttttacattcaactcaggacttgttcttacctttcttttccaatgttacttggttccatgctatacatgtctctgggaccaatggtactaagaggtttgataaccctgtcctaccatttaatgatggtgtttattttgcttccactgagaagtctaacataataagaggctggatttttggtactactttagattcgaagacccagtccctacttattgttaataacgctactaatgttgttattaaa…
453	BA.2	BA.2x	atgtttgtttttcttgttttattgccactagtctctagtcagtgtg------------ttaatcttataaccagaactcaat---------catacactaattctttcacacgtggtgtttattaccctgacaaagttttcagatcctcagttttacattcaactcaggacttgttcttacctttcttttccaatgttacttggttccatgctatacatgtctctgggaccaatggtactaagaggtttgataaccctgtcctaccatttaatgatggtgtttattttgcttccactgagaagtctaacataataagaggctggatttttggtactactttagattcgaagacccagtccctacttattgttaataacgctactaatgttgttattaaa…
454	BA.2	BA.2x	atgtttgtttttcttgttttattgccactagtctctagtcagtgtg------------ttaatcttataaccagaactcaat---------catacactaattctttcacacgtggtgtttattaccctgacaaagttttcagatcctcagttttacattcaactcaggacttgttcttacctttcttttccaatgttacttggttccatgctatacatgtctctgggaccaatggtactaagaggtttgataaccctgtcctaccatttaatgatggtgtttattttgcttccactgagaagtctaacataataagaggctggatttttggtactactttagattcgaagacccagtccctacttattgttaataacgctactaatgttgttattaaa…
456	BA.2	BA.2x	atgtttgtttttcttgttttattgccactagtctctagtcagtgtg------------ttaatcttataaccagaactcaat---------catacactaattctttcacacgtggtgtttattaccctgacaaagttttcagatcctcagttttacattcaactcaggacttgttcttacctttcttttccaatgttacttggttccatgctatacatgtctctgggaccaatggtactaagaggtttgataaccctgtcctaccatttaatgatggtgtttattttgcttccactgagaagtctaacataataagaggctggatttttggtactactttagattcgaagacccagtccctacttattgttaataacgctactaatgttgttattaaa…
457	BA.2	BA.2x	atgtttgtttttcttgttttattgccactagtctctagtcagtgtg------------ttaatcttataaccagaactcaat---------catacactaattctttcacacgtggtgtttattaccctgacaaagttttcagatcctcagttttacattcaactcaggacttgttcttacctttcttttccaatgttacttggttccatgctatacatgtctctgggaccaatggtactaagaggtttgataaccctgtcctaccatttaatgatggtgtttattttgcttccactgagaagtctaacataataagaggctggatttttggtactactttagattcgaagacccagtccctacttattgttaataacgctactaatgttgttattaaa…
479	BA.2	BA.2x	atgtttgtttttcttgttttattgccactagtctctagtcagtgtg------------ttaatcttataaccagaactcaat---------catacactaattctttcacacgtggtgtttattaccctgacaaagttttcagatcctcagttttacattcaactcaggacttgttcttacctttcttttccaatgttacttggttccatgctatacatgtctctgggaccaatggtactaagaggtttgataaccctgtcctaccatttaatgatggtgtttattttgcttccactgagaagtctaacataataagaggctggatttttggtactactttagattcgaagacccagtccctacttattgttaataacgctactaatgttgttattaaa…
481	BA.2	BA.2x	atgtttgtttttcttgttttattgccactagtctctagtcagtgtg------------ttaatcttataaccagaactcaat---------catacactaattctttcacacgtggtgtttattaccctgataaagttttcagatcctcagttttacattcaactcaggacttgttcttacctttcttttccaatgttacttggttccatgctatacatgtctctgggaccaatggtactaagaggtttgataaccctgtcctaccatttaatgatggtgtttattttgcttccactgagaagtctaacataataagaggctggatttttggtactactttagattcgaagacccagtccctacttattgttaataacgctactaatgttgttattaaa…
484	BA.2	BA.2x	atgtttgtttttcttgttttattgccactagtctctagtcagtgtg------------ttaatcttataaccagaactcaat---------catacactaattctttcacacgtggtgtttattaccctgacaaagttttcagatcctcagttttacattcaactcaggacttgttcttacctttcttttccaatgttacttggttccatgctatacatgtctctgggaccaatggtactaagaggtttgataaccctgtcctaccatttaatgatggtgtttattttgcttccactgagaagtctaacataataagaggctggatttttggtactactttagattcgaagacccagtccctacttattgttaataacgctactaatgttgttattaaa…
489	BA.2	BA.2x	atgtttgtttttcttgttttattgccactagtctctagtcagtgtg------------ttaatcttataaccagaactcaat---------catacactaattctttcacacgtggtgtttattaccctgacaaagttttcagatcctcagttttacattcaactcaggacttgttcttacctttcttttccaatgttacttggttccatgctatacatgtctctgggaccaatggtactaagaggtttgataaccctgtcctaccatttaatgatggtgtttattttgcttccactgagaagtctaacataataagaggctggatttttggtactactttagattcgaagacccagtccctacttattgttaataacgctactaatgttgttattaaa…
494	BA.2	BA.2x	atgtttgtttttcttgttttattgccactagtctctagtcagtgtg------------ttaatcttataaccagaactcaat---------catacactaattctttcacacgtggtgtttattaccctgacaaagttttcagatcctcagttttacattcaactcaggacttgttcttacctttcttttccaatgttacttggttccatgctatacatgtctctgggaccaatggtactaagaggtttgataaccctgtcctaccatttaatgatggtgtttattttgcttccactgagaagtctaacataataagaggctggatttttggtactactttagattcgaagacccagtccctacttattgttaataacgctactaatgttgttattaaa…
498	BA.2	BA.2x	atgtttgtttttcttgttttattgccactagtctctagtcagtgtg------------ttaatcttataaccagaactcaat---------catacactaattctttcacacgtggtgtttattaccctgacaaagttttcagatcctcagttttacattcaactcaggacttgttcttacctttcttttccaatgttacttggttccatgctatacatgtctctgggaccaatggtactaagaggtttgataaccctgtcctaccatttaatgatggtgtttattttgcttccactgagaagtctaacataataagaggctggatttttggtactactttagattcgaagacccagtccctacttattgttaataacgctactaatgttgttattaaa…
501	BA.2	BA.2x	atgtttgtttttcttgttttattgccactagtctctagtcagtgtg------------ttaatcttataaccagaactcaat---------catacactaattctttcacacgtggtgtttattaccctgacaaagttttcagatcctcagttttacattcaactcaggacttgttcttacctttcttttccaatgttacttggttccatgctatacatgtctctgggaccaatggtactaagaggtttgataaccctgtcctaccatttaatgatggtgtttattttgcttccactgagaagtctaacataataagaggctggatttttggtactactttagattcgaagacccagtccctacttattgttaataacgctactaatgttgttattaaa…
507	BA.2	BA.2x	atgtttgtttttcttgttttattgccactagtctctagtcagtgtg------------ttaatcttataaccagaactcaat---------catacactaattctttcacacgtggtgtttattaccctgacaaagttttcagatcctcagttttacattcaactcaggacttgttcttacctttcttttccaatgttacttggttccatgctatacatgtctctgggaccaatggtactaagaggtttgataaccctgtcctaccatttaatgatggtgtttattttgcttccactgagaagtctaacataataagaggctggatttttggtactactttagattcgaagacccagtccctacttattgttaataacgctactaatgttgttattaaa…
511	BA.2	BA.2x	atgtttgtttttcttgttttattgccactagtctctagtcagtgtg------------ttaatcttataaccagaactcaat---------catacactaattctttcacacgtggtgtttattaccctgacaaagttttcagatcctcagttttacattcaactcaggacttgttcttacctttcttttccaatgttacttggttccatgctatacatgtctctgggaccaatggtactaagaggtttgataaccctgtcctaccatttaatgatggtgtttattttgcttccactgagaagtctaacataataagaggctggatttttggtactactttagattcgaagacccagtccctacttattgttaataacgctactaatgttgttattaaa…
521	BA.2	BA.2x	atgtttgtttttcttgttttattgccactagtctctagtcagtgtg------------ttaatcttataaccagaactcaat---------catacactaattctttcacacgtggtgtttattaccctgacaaagttttcagatcctcagttttacattcaactcaggacttgttcttacctttcttttccaatgttacttggttccatgctatacatgtctctgggaccaatggtactaagaggtttgataaccctgtcctaccatttaatgatggtgtttattttgcttccactgagaagtctaacataataagaggctggatttttggtactactttagattcgaagacccagtccctacttattgttaataacgctactaatgttgttattaaa…
561	BA.2.12.1	BA.2x	atgtttgtttttcttgttttattgccactagtctctagtcagtgtg------------ttaatcttataaccagaactcaat---------catacactaattctttcacacgtggtgtttattaccctgacaaagttttcagatcctcagttttacattcaactcaggatttgttcttacctttcttttccaatgttacttggttccatgctatacatgtctctgggaccaatggtactaagaggtttgataaccctgtcctaccatttaatgatggtgtttattttgcttccactgagaagtctaacataataagaggctggatttttggtactactttagattcgaagacccagtccctacttattgttaataacgctactaatgttgttattaaa…
560	BA.4.1	BA.4/5x	atgtttggttttcttgttttattgccactagtctctagtcagtgtg------------ttaatcttataaccagaactcaat---------catacactaattctttcacacgtggtgtttattaccctgacaaagttttcagatcctcagttttacattcaactcaggacttgttcttacctttcttttccaatgttacttggttccatgcta------tttctgggaccaatggtactaagaggtttgataaccctgtcctaccatttaatgatggtgtttattttgcttccactgagaagtctaacataataagaggctggatttttggtactactttagattcgaagacccagtccctacttattgttaataacgctactaatgttgttattaaa…
638	BE.1.1	BA.4/5x	atgtttgtttttcttgttttattgccactagtctctagtcagtgtg------------ttaatcttataaccagaactcaat---------catacactaattctttcacacgtggtgtttattaccctgacaaagttttcagatcctcagttttacattcaactcaggacttgttcttacctttcttttccaatgttacttggttccatgcta------tctctgggaccaatggtactaagaggtttgataaccctgtcctaccatttaatgatggtgtttattttgcttccactgagaagtctaacataataagaggctggatttttggtactactttagattcgaagacccagtccctacttattgttaataacgctactaatgttgttattaaa…
640	BA.5.2.1	BA.4/5x	atgtttgtttttcttgttttattgccactagtctctagtcagtgtg------------ttaatcttctaaccagaactcaat---------catacactaattctttcacacgtggtgtttattaccctgacaaagttttcagatcctcagttttacattcaactcaggacttgttcttacctttcttttccaatgttacttggttccatgcta------tctctgggaccaatggtactaagaggtttgataaccctgtcctaccatttaatgatggtgtttattttgcttccactgagaagtctaacataataagaggctggatttttggtactactttagattcgaagacccagtccctacttattgttaataacgctactaatgttgttattaaa…
651	BA.5.2.1	BA.4/5x	atgtttgtttttcttgttttattgccactagtctctagtcagtgtg------------ttaatcttataaccagaactcaat---------catacactaattctttcacacgtggtgtttattaccctgacaaagttttcagatcctcagttttacattcaactcaggacttgttcttacctttcttttccaatgttacttggttccatgcta------tctctgggaccaatggtactaagaggtttgataaccctgtcctaccatttaatgatggtgtttattttgcttccactgagaagtctaacataataagaggctggatttttggtactactttagattcgaagacccagtccctacttattgttaataacgctactaatgttgttattaaa…
652	BA.5.1	BA.4/5x	atgtttgtttttcttgttttattgccactagtctctagtcagtgtg------------ttaatcttataaccagaactcaatnnnnnnnnncatacactaattctttcacacgtggtgtttattaccctgacaaagttttcagatcctcagttttacattcaactcaggacttgttcttacctttcttttccaatgttacttggttccatgctat-----tctctgggaccaatggtactaagaggtttgataaccctgtcctaccatttaatgatggtgtttattttgcttccactgagaagtctaacataataagaggctggatttttggtactactttagattcgaagacccagtccctacttattgttaataacgctactaatgttgttattaaa…
674	BA.4.6	BA.4/5x	atgtttgtttttcttgttttattgccactagtctctagtcagtgtg------------ttaatcttataaccagaactcaat---------catacactaattctttcacacgtggtgtttattaccctgacaaagttttcagatcctcagttttacattcaactcaggacttgttcttacctttcttttccaatgttacttggttccatgcta------tctctgggaccaatggtactaagaggtttgataaccctgtcctaccatttaatgatggtgtttattttgcttccactgagaagtctaacataataagaggctggatttttggtactactttagattcgaagacccagtccctacttattgttaataacgctactaatgttgttattaaa…
680	BF.7.4	BA.4/5x	atgtttgtttttcttgttttattgccactagtctctagtcagtgtg------------ttaatcttataaccagaactcaat---------catacactaattctttcacacgtggtgtttattaccctgacaaagttttcagatcctcagttttacattcaactcaggacttgttcttacctttcttttccaatgttacttggttccatgcta------tctctgggaccaatggtactaagaggtttgataaccctgtcctaccatttaatgatggtgtttattttgcttccactgagaagtctaacataataagaggctggatttttggtactactttagattcgaagacccagtccctacttattgttaataacgctactaatgttgttattaaa…
684	BA.5.2	BA.4/5x	atgtttgtttttcttgttttattgccactagtctctagtcagtgtg------------ttaatcttataaccagaactcaat---------catacactaattctttcacacgtggtgtttattaccctgacaaagttttcagatcctcagttttacattcaactcaggacttgttcttacctttcttttccaatgttacttggttccatgcta------tctctgggaccaatggtactaagaggtttgataaccctgtcctaccatttaatgatggtgtttattttgcttccactgagaagtctaacataataagaggctggatttttggtactactttagattcgaagacccagtccctacttattgttaataacgctactaatgttgttattaaa…
701	BA.5.2	BA.4/5x	atgtttgtttttcttgttttattgccactagtctctagtcagtgtg------------ttaatcttataaccagaactcaat---------catacactaattctttcacacgtggtgtttattaccctgacaaagttttcagatcctcagttttacattcaactcaggacttgttcttacctttcttttccaatgttacttggttccatgcta------tctctgggaccaatggtactaagaggtttgataaccctgtcctaccatttaatgatggtgtttattttgcttccactgagaagtctaacataataagaggctggatttttggtactactttagattcgaagacccagtccctacttattgttaataacgctactaatgttgttattaaa…
706	BA.5.2	BA.4/5x	atgtttgtttttcttgttttattgccactagtctctagtcagtgtg------------ttaatcttataaccagaactcaat---------catacactaattctttcacacgtggtgtttattaccctgacaaagttttcagatcctcagttttacattcaactcaggacttgttcttacctttcttttccaatgttacttggttccatgcta------tctctgggaccaatggtactaagaggtttgataaccctgtcctaccatttaatgatggtgtttattttgcttccactgagaagtctaacataataagaggctggatttttggtactactttagattcgaagacccagtccctacttattgttaataacgctactaatgttgttattaaa…
728	BA.5.2	BA.4/5x	atgtttgtttttcttgttttattgccactagtctctagtcagtgtg------------ttaatcttataaccagaactcaat---------catacactaattctttcacacgtggtgtttattaccctgacaaagttttcagatcctcagttttacattcaactcaggacttgttcttacctttcttttccaatgttacttggttccatgcta------tctctgggaccaatggtactaagaggtttgataaccctgtcctaccatttaatgatggtgtttattttgcttccactgagaagtctaacataataagaggctggatttttggtactactttagattcgaagacccagtccctacttattgttaataacgctactaatgttgttattaaa…
749	BA.5.2	BA.4/5x	atgtttgtttttcttgttttattgccactagtctctagtcagtgtg------------ttaatcttataaccagaactcaat---------catacactaattctttcacacgtggtgtttattaccctgacaaagttttcagatcctcagttttacattcaactcaggacttgttcttacctttcttttccaatgttacttggttccatgcta------tctctgggaccaatggtactaagaggtttgataaccctgtcctaccatttaatgatggtgtttattttgcttccactgagaagtctaacataataagaggctggatttttggtactactttagattcgaagacccagtccctacttattgttaataacgctactaatgttgttattaaa…
752	BF.7.4	BA.4/5x	atgtttgtttttcttgttttattgccactagtctctagtcagtgtg------------ttaatcttataaccagaactcaat---------catacactaattctttcacacgtggtgtttattaccctgacaaagttttcagatcctcagttttacattcaactcaggacttgttcttacctttcttttccaatgttacttggttccatgcta------tctctgggaccaatggtactaagaggtttgataaccctgtcctaccatttaatgatggtgtttattttgcttccactgagaagtctaacataataagaggctggatttttggtactactttagattcgaagacccagtccctacttattgttaataacgctactaatgttgttattaaa…
753	BF.7	BA.4/5x	atgtttgtttttcttgttttattgccactagtctctagtcagtgtg------------ttaatcttataaccagaactcaat---------catacactaattctttcacacgtggtgtttattaccctgacaaagttttcagatcctcagttttacattcaactcaggacttgttcttacctttcttttccaatgttacttggttccatgcta------tctctgggaccaatggtactaagaggtttgataaccctgtcctaccatttaatgatggtgtttattttgcttccactgagaagtctaacataataagaggctggatttttggtactactttagattcgaagacccagtccctacttattgttaataacgctactaatgttgttattaaa…
758	BA.5.2	BA.4/5x	atgtttgtttttcttgttttattgccactagtctctagtcagtgtg------------ttaatcttataaccagaactcaat---------catacactaattctttcacacgtggtgtttattaccctgacaaagttttcagatcctcagttttacattcaactcaggacttgttcttacctttcttttccaatgttacttggttccatgcta------tctctgggaccaatggtactaagaggtttgataaccctgtcctaccatttaatgatggtgtttattttgcttccactgagaagtctaacataataagaggctggatttttggtactactttagattcgaagacccagtccctacttattgttaataacgctactaatgttgttattaaa…
767	BF.7	BA.4/5x	atgtttgttttttttgttttattgccactagtctctagtcagtgtg------------ttaatcttataaccagaactcaat---------catacactaattctttcacacgtggtgtttattaccctgacaaagttttcagatcctcagttttacattcaactcaggacttgttcttacctttcttttccaatgttacttggttccatgcta------tctctgggaccaatggtactaagaggtttgataaccctgtcctaccatttaatgatggtgtttattttgcttccactgagaagtctaacataataagaggctggatttttggtactactttagattcgaagacccagtccctacttattgttaataacgctactaatgttgttattaaa…
776	BA.5.2	BA.4/5x	atgtttgtttttcttgttttattgccactagtctctagtcagtgtg------------ttaatcttataaccagaactcaat---------catacactaattctttcacacgtggtgtttattaccctgacaaagttttcagatcctcagttttacattcaactcaggacttgttcttacctttcttttccaatgttacttggttccatgcta------tctctgggaccaatggtactaagaggtttgataaccctgtcctaccatttaatgatggtgtttattttgcttccactgagaagtctaacataataagaggctggatttttggtactactttagattcgaagacccagtccctacttattgttaataacgctactaatgttgttattaaa…
802	BF.7.4	BA.4/5x	atgtttgtttttcttgttttattgccactagtctctagtcagtgtg------------ttaatcttataaccagaactcaat---------catacactaattctttcacacgtggtgtttattaccctgacaaagttttcagatcctcagttttacattcaactcaggacttgttcttacctttcttttccaatgttacttggttccatgcta------tctctgggaccaatggtactaagaggtttgataaccctgtcctaccatttaatgatggtgtttattttgcttccactgagaagtctaacataataagaggctggatttttggtactactttagattcgaagacccagtccctacttattgttaataacgctactaatgttgttattaaa…
837	BA.4.6	BA.4/5x	atgtttgtttttcttgttttattgccactagtctctagtcagtgtg------------ttaatcttataaccagaactcaat---------catacactaattctttcacacgtggtgtttattaccctgacaaagttttcagatcctcagttttacattcaactcaggacttgttcttacctttcttttccaatgttacttggttccatgcta------tctctgggaccaatggtactaagaggtttgataaccctgtcctaccatttaatgatggtgtttattttgcttccactgagaagtctaacataataagaggctggatttttggtactactttagattcgaagacccagtccctacttattgttaataacgctactaatgttgttattaaa…
852	BA.4.6.4	BA.4/5x	atgtttgtttttcttgttttattgccactagtctctagtcagtgtg------------ttaatcttataaccagaactcaat---------catacactaattctttcacacgtggtgtttattaccctgacaaagttttcagatcctcagttttacattcaactcaggacttgttcttacctttcttttccaatgttacttggttccatgcta------tctctgggaccaatggtactaagaggtttgataaccctgtcctaccatttaatgatggtgtttattttgcttccactgagaagtctaacataataagaggctggatttttggtactactttagattcgaagacccagtccctacttattgttaataacgctactaatgttgttattaaa…
886	BQ.1.1	BA.4/5x	atgtttgtttttcttgttttattgccactagtctctagtcagtgtg------------ttaatcttataaccagaactcaat---------catacactaattctttcacacgtggtgtttattaccctgacaaagttttcagatcctcagttttacattcaactcaggacttgttcttacctttcttttccaatgttacttggttccatgcta------tctctgggaccaatggtactaagaggtttgataaccctgtcctaccatttaatgatggtgtttattttgcttccactgagaagtctaacataataagaggctggatttttggtactactttagattcgaagacccagtccctacttattgttaataacgctactaatgttgttattaaa…
898	BQ.1.3.1	BA.4/5x	atgtttgtttttcttgttttattgccactagtctctagtcagtgtg------------ttaatcttataaccagaactcaat---------catacactaattctttcacacgtggtgtttattaccctgacaaagttttcagatcctcagttttacattcaactcaggacttgttcttacctttcttttccaatgttacttggttccatgcta------tctctgggaccaatggtactaagaggtttgataaccctgtcctaccatttaatgatggtgtttattttgcttccactgagaagtctaacataataagaggctggatttttggtactactttagattcgaagacccagtccctacttattgttaataacgctactaatgttgttattaaa…
1073	BF.7	BA.4/5x	atgtttgtttttcttgttttattgccactagtctctagtcagtgtg------------ttaatcttataaccagaactcaat---------catacactaattctttcacacgtggtgtttattaccctgacaaagttttcagatcctcagttttacattcaactcaggacttgttcttacctttcttttccaatgttacttggttccatgcta------tctctgggaccaatggtactaagaggtttgataaccctgtcctaccatttaatgatggtgtttattttgcttccactgagaagtctaacataataagaggctggatttttggtactactttagattcgaagacccagtccctacttattgttaataacgctactaatgttgttattaaa…
943	XBB.1.5	XBB.x	atgtttgtttttcttgttttattgccactagtctctagtcagtgtg------------ttaatcttataaccagaactcaat---------catacactaattctttcacacgtggtgtttattaccctgacaaagttttcagatcctcagttttacattcaactcaggacttgttcttacctttcttttccaatgttacttggttccatgctatacatgtctctgggaccaatggtactaagaggtttgataaccctgccctaccatttaatgatggtgtttattttgcttccactgagaagtctaacataataagaggctggatttttggtactactttagattcgaagacccagtccctacttattgttaataacgctactaatgttgttattaaa…
1032	XBB.1.5	XBB.x	atgtttgtttttcttgttttattgccactagtctctagtcagtgtg------------ttaatcttataaccagaactcaat---------catacactaattctttcacacgtggtgtttattaccctgacaaagttttcagatcctcagttttacattcaactcaggacttgttcttacctttcttttccaatgttacttggttccatgctatacatgtctctgggaccaatggtactaagaggtttgataaccctgccctaccatttaatgatggtgtttattttgcttccactgagaagtctaacataataagaggctggatttttggtactactttagattcgaagacccagtccctacttattgttaataacgctactaatgttgttattaaa…
1061	XBB.1.5	XBB.x	atgtttgtttttcttgttttattgccactagtctctagtcagtgtg------------ttaatcttataaccagaactcaat---------catacactaattctttcacacgtggtgtttattaccctgacaaagttttcagatcctcagttttacattcaactcaggacttgttcttacctttcttttccaatgttacttggttccatgctatacatgtctctgggaccaatggtactaagaggtttgataaccctgccctaccatttaatgatggtgtttattttgcttccactgagaagtctaacataataagaggctggatttttggtactactttagattcgaagacccagtccctacttattgttaataacgctactaatgttgttattaaa…
1077	XBB.2.3	XBB.x	atgtttgtttttcttgttttattgccactagtctctagtcagtgtg------------ttaatcttataaccagaactcaat---------catacactaattctttcacacgtggtgtttattaccctgacaaagttttcagatcctcagttttacattcaactcaggacttgttcttacctttcttttccaatgttacttggttccatgctatacatgtctctgggaccaatggtactaagaggtttgataaccctgccctaccatttaatgatggtgtttattttgcttccactgagaagtctaacataataagaggctggatttttggtactactttagattcgaagacccagtccctacttattgttaataacgctactaatgttgttattaaa…
1090	XBB.1.5	XBB.x	atgtttgtttttcttgttttattgccactagtctctagtcagtgtg------------ttaatcttataaccagaactcaat---------catacactaattctttcacacgtggtgtttattaccctgacaaagttttcagatcctcagttttacattcaactcaggacttgttcttacctttcttttccaatgttacttggttccatgctatacatgtctctgggaccaatggtactaagaggtttgataaccctgccctaccatttaatgatggtgtttattttgcttccactgagaagtctaacataataagaggctggatttttggtactactttagattcgaagacccagtccctacttattgttaataacgctactaatgttgttattaaa…
1146	XBB.1.5.2	XBB.x	atgtttgtttttcttgttttattgccactagtctctagtcagtgtg------------ttaatcttataaccagaactcaat---------catacactaattctttcacacgtggtgtttattaccctgacaaagttttcagatcctcagttttacattcaactcaggacttgttcttacctttcttttccaatgttacttggttccatgctatacatgtctctgggaccaatggtactaagaggtttgataaccctgccctaccatttaatgatggtgtttattttgcttccactgagaagtctaacataataagaggctggatttttggtactactttagattcgaagacccagtccctacttattgttaataacgctactaatgttgttattaaa…
1163	XBB.1.5	XBB.x	atgtttgtttttcttgttttattgccactagtctctagtcagtgtg------------ttaatcttataaccagaactcaat---------catacactaattctttcacacgtggtgtttattaccctgacaaagttttcagatcctcagttttacattcaactcaggacttgttcttacctttcttttccaatgttacttggttccatgctatacatgtctctgggaccaatggtactaagaggtttgataaccctgccctaccatttaatgatggtgtttattttgcttccactgagaagtctaacataataagaggctggatttttggtactactttagattcgaagacccagtccctacttattgttaataacgctactaatgttgttattaaa…
1170	XBB.1.5.67	XBB.x	atgtttgtttttcttgttttattgccactagtctctagtcagtgtg------------ttaatcttataaccagaactcaat---------catacactaattctttcacacgtggtgtttattaccctgacaaagtttttagatcctcagttttacattcaactcaggacttgttcttacctttcttttccaatgttacttggttccatgctatacatgtctctgggaccaatggtactaagaggtttgataaccctgccctaccatttaatgatggtgtttattttgcttccactgagaagtctaacataataagaggctggatttttggtactactttagattcgaagacccagtccctacttattgttaataacgctactaatgttgttattaaa…
1200	XBB.1.5	XBB.x	atgtttgtttttcttgttttattgccactagtctctagtcagtgtg------------ttaatcttataaccagaactcaat---------catacactaattctttcacacgtggtgtttattaccctgacaaagttttcagatcctcagttttacattcaactcaggacttgttcttacctttcttttccaatgttacttggttccatgctatacatgtctctgggaccaatggtactaagaggtttgataaccctgccctaccatttaatgatggtgtttattttgcttccactgagaagtctaacataataagaggctggatttttggtactactttagattcgaagacccagtccctacttattgttaataacgctactaatgttgttattaaa…
1208	XBB.1.5	XBB.x	atgtttgtttttcttgttttattgccactagtctctagtcagtgtg------------ttaatcttataaccagaactcaat---------catacactaattctttcacacgtggtgtttattaccctgacaaagttttcagatcctcagttttacattcaactcaggacttgttcttacctttcttttccaatgttacttggttccatgctatacatgtctctgggaccaatggtactaagaggtttgataaccctgccctaccatttaatgatggtgtttattttgcttccactgagaagtctaacataataagaggctggatttttggtactactttagattcgaagacccagtccctacttattgttaataacgctactaatgttgttattaaa…
1230	XBB.1.5	XBB.x	atgtttgtttttcttgttttattgccactagtctctagtcagtgtg------------ttaatcttataaccagaactcaat---------catacactaattctttcacacgtggtgtttattaccctgacaaagttttcagatcctcagttttacattcaactcaggacttgttcttacctttcttttccaatgttacttggttccatgctatacatgtctctgggaccaatggtactaagaggtttgataaccctgccctaccatttaatgatggtgtttattttgcttccactgagaagtctaacataataagaggctggatttttggtactactttagattcgaagacccagtccctacttattgttaataacgctactaatgttgttattaaa…
1259	FL.26	XBB.x	atgtttgtttttcttgttttattgccactagtctctagtcagtgtg------------ttaatcttataaccagaactcaat---------catacactaattctttcacacgtggtgtttattaccctgacaaagttttcagatcctcagttttacattcaactcaggacttgttcttacctttcttttccaatgttacttggttccatgctatacatgtctctgggaccaatggtactaagaggtttgataaccctgccctaccatttaatgatggtgtttattttgcttccactgagaagtctaacataataagaggctggatttttggtactactttagattcgaagacccagtccctacttattgttaataacgctactaatgttgttattaaa…
1266	XBB.1.5	XBB.x	atgtttgtttttcttgttttattgccactagtctctagtcagtgtg------------ttaatcttataaccagaactcaat---------catacactaattctttcacacgtggtgtttattaccctgacaaagttttcagatcctcagttttacattcaactcaggacttgttcttacctttcttttccaatgttacttggttccatgctatacatgtctctgggaccaatggtactaagaggtttgataaccctgccctaccatttaatgatggtgtttattttgcttccactgagaagtctaacataataagaggctggatttttggtactactttagattcgaagacccagtccctacttattgttaataacgctactaatgttgttattaaa…
1282	XBB.1.5	XBB.x	atgtttgtttttcttgttttattgccactagtctctagtcagtgtg------------ttaatcttataaccagaactcaat---------catacactaattctttcacacgtggtgtttattaccctgacaaagttttcagatcctcagttttacattcaactcaggacttgttcttacctttcttttccaatgttacttggttccatgctatacatgtctctgggaccaatggtactaagaggtttgataaccctgccctaccatttaatgatggtgtttattttgcttccactgagaagtctaacataataagaggctggatttttggtactactttagattcgaagacccagtccctacttattgttaataacgctactaatgttgttattaaa…
1291	XBB.1.5	XBB.x	atgtttgtttttcttgttttattgccactagtctctagtcagtgtg------------ttaatcttataaccagaactcaat---------catacactaattctttcacacgtggtgtttattaccctgacaaagttttcagatcctcagttttacattcaactcaggacttgttcttacctttcttttccaatgttacttggttccatgctatacatgtctctgggaccaatggtactaagaggtttgataaccctgccctaccatttaatgatggtgtttattttgcttccactgagaagtctaacataataagaggctggatttttggtactactttagattcgaagacccagtccctacttattgttaataacgctactaatgttgttattaaa…
1315	FD.1.1	XBB.x	atgtttgtttttcttgttttattgccactagtctctagtcagtgtg------------ttaatcttataaccagaactcaat---------catacactaattctttcacacgtggtgtttattaccctgacaaagttttcagatcctcagttttacattcaactcaggacttgttcttacctttcttttccaatgttacttggttccatgctatacatgtctctgggaccaatggtactaagaggtttgataaccctgccctaccatttaatgatggtgtttattttgcttccactgagaagtctaacataataagaggctggatttttggtactactttagattcgaagacccagtccctacttattgttaataacgctactaatgttgttattaaa…
1319	FD.1.1	XBB.x	atgtttgtttttcttgttttattgccactagtctctagtcagtgtg------------ttaatcttataaccagaactcaat---------catacactaattctttcacacgtggtgtttattaccctgacaaagttttcagatcctcagttttacattcaactcaggacttgttcttacctttcttttccaatgttacttggttccatgctatacatgtctctgggaccaatggtactaagaggtttgataaccctgccctaccatttaatgatggtgtttattttgcttccactgagaagtctaacataataagaggctggatttttggtactactttagattcgaagacccagtccctacttattgttaataacgctactaatgttgttattaaa…
1340	FY.1.2	XBB.x	atgtttgtttttcttgttttattgccactagtctctagtcagtgtg------------ttaatcttataaccagaactcaat---------catacactaattctttcacacgtggtgtttattaccctgacaaagttttcagatcctcagttttacattcaactcaggacttgttcttacctttcttttccaatgttacttggttccatgctatacatgtctctgggaccaatggtactaagaggtttgataaccctgccctaccatttaatgatggtgtttattttgcttccactgagaagtctaacataataagaggctggatttttggtactactttagattcgaagacccagtccctacttattgttaataacgctactaatgttgttattaaa…
1348	XBB.1.5	XBB.x	atgtttgtttttcttgttttattgccactagtctctagtcagtgtg------------ttaatcttataaccagaactcaat---------catacactaattctttcacacgtggtgtttattaccctgacaaagttttcagatcctcagttttacattcaactcaggacttgttcttacctttcttttccaatgttacttggttccatgctatacatgtctctgggaccaatggtactaagaggtttgataaccctgccctaccatttaatgatggtgtttattttgcttccactgagaagtctaacataataagaggctggatttttggtactactttagattcgaagacccagtccctacttattgttaataacgctactaatgttgttattaaa…
1379	XBB.1.5.12	XBB.x	atgtttgtttttcttgttttattgccactagtctctagtcagtgtg------------ttaatcttataaccagaactcaat---------catacactaattctttcacacgtggtgtttattaccctgacaaagttttcagatcctcagttttacattcaactcaggacttgttcttacctttcttttccaatgttacttggttccatgctatacatgtctctgggaccaatggtactaagaggtttgataaccctgccctaccatttaatgatggtgtttattttgcttccactgagaagtctaacataataagaggctggatttttggtactactttagattcgaagacccagtccctacttattgttaataacgctactaatgttgttattaaa…
1382	XBB.1.5	XBB.x	atgtttgtttttcttgttttattgccactagtctctagtcagtgtg------------ttaatcttataaccagaactcaat---------catacactaattctttcacacgtggtgtttattaccctgacaaagttttcagatcctcagttttacattcaactcaggacttgttcttacctttcttttccaatgttacttggttccatgctatacatgtctctgggaccaatggtactaagaggtttgataaccctgccctaccatttaatgatggtgtttattttgcttccactgagaagtctaacataataagaggctggatttttggtactactttagattcgaagacccagtccctacttattgttaataacgctactaatgttgttattaaa…
1384	FG.2	XBB.x	atgtttgtttttcttgttttattgccactagtctctagtcagtgtg------------ttaatcttataaccagaactcaat---------catacactaattctttcacacgtggtgtttattaccctgacaaagttttcagatcctcagttttacattcaactcaggacttgttcttacctttcttttccaatgttacttggttccatgctatacatgtctctgggaccaatggtactaagaggtttgataaccctgccctaccatttaatgatggtgtttattttgcttccactgagaagtctaacataataagaggctggatttttggtactactttagattcgaagacccagtccctacttattgttaataacgctactaatgttgttattaaa…
1409	XBB.1.5	XBB.x	atgtttgtttttcttgttttattgccactagtctctagtcagtgtg------------ttaatcttataaccagaactcaat---------catacactaattctttcacacgtggtgtttattaccctgacaaagttttcagatcctcagttttacattcaactcaggacttgttcttacctttcttttccaatgttacttggttccatgctatacatgtctctgggaccaatggtactaagaggtttgataaccctgccctaccatttaatgatggtgtttattttgcttccactgagaagtctaacataataagaggctggatttttggtactactttagattcgaagacccagtccctacttattgttaataacgctactaatgttgttattaaa…
1431	XBB.1.16	XBB.x	atgtttgtttttcttgttttattgccactagtctctagtcagtgtg------------ttaatcttataaccagaactcaat---------catacactaattctttcacacgtggtgtttattaccctgacaaagttttcagatcctcagttttacattcaactcaggacttgttcttacctttcttttccaatgttacttggttccatgctatacatgtctctgggaccaatggtactaagaggtttgataaccctgccctaccatttaatgatggtgtttattttgcttccactgagaagtctaacataataagaggctggatttttggtactactttagattcgaagacccagtccctacttattgttaataacgctactaatgttgttattaaa…
1443	XBB.2.3	XBB.x	atgtttgtttttcttgttttattgccactagtctctagtcagtgtg------------ttaatcttataaccagaactcaat---------catacactaattctttcacacgtggtgtttattaccctgacaaagttttcagatcctcagttttacattcaactcaggacttgttcttacctttcttttccaatgttacttggttccatgctatacatgtctctgggaccaatggtactaagaggtttgataaccctgccctaccatttaatgatggtgtttattttgcttccactgagaagtctaacataataagaggctggatttttggtactactttagattcgaagacccagtccctacttattgttaataacgctactaatgttgttattaaa…
1483	FY.1.4.1	XBB.x	atgtttgtttttcttgttttattgccactagtctctagtcagtgtg------------ttaatcttataaccagaactcaat---------catacactaattctttcacacgtggtgtttattaccctgacaaagttttcagatcctcagttttacattcaactcaggacttgttcttacctttcttttccaatgttacttggttccatgctatacatgtctctgggaccaatggtactaagaggtttgataaccctgccctaccatttaatgatggtgtttattttgcttccactgagaagtctaacataataagaggctggatttttggtactactttagattcgaagacccagtccctacttattgttaataacgctactaatgttgttattaaa…
1487	EG.2	XBB.x	atgtttgtttttcttgttttattgccactagtctctagtcagtgtg------------ttaatcttataaccagaactcaat---------catacactaattctttcacacgtggtgtttattaccctgacaaagttttcagatcctcagttttacattcaactcaggacttattcttacctttcttttccaatgttacttggttccatgctatacatgtctctgggaccaatggtactaagaggtttgataaccctgccctaccatttaatgatggtgtttattttgcttccactgagaagtctaacataataagaggctggatttttggtactactttagattcgaagacccagtccctacttattgttaataacgctactaatgttgttattaaa…
1500	XBB.1.16.6	XBB.x	atgtttgtttttcttgttttattgccactagtctctagtcagtgtg------------ttaatcttataaccagaactcaat---------catacactaattctttcacacgtggtgtttattaccctgacaaagttttcagatcctcagttttacattcaactcaggacttgttcttacctttcttttccaatgttacttggttccatgctatacatgtctctgggaccaatggtactaagaggtttgataaccctgccctaccatttaatgatggtgtttattttgcttccactgagaagtctaacataataagaggctggatttttggtactactttagattcgaagacccagtccctacttattgttaataacgctactaatgttgttattaaa…
1543	FL.1.5.1	XBB.x	atgtttgtttttcttgttttattgccactagtctctagtcagtgtg------------ttaatcttataaccagaactcaat---------catacactaattctttcacacgtggtgtttattaccctgacaaagttttcagatcctcagttttacattcaactcaggacttgttcttacctttcttttccaatgttacttggttccatgctatacatgtctctgggaccaatggtactaagaggtttgataaccctgccctaccatttaatgatggtgtttattttgcttccactgagaagtctaacataataagaggctggatttttggtactactttagattcgaagacccagtccctacttattgttaataacgctactaatgttgttattaaa…
1548	HK.7	XBB.x	atgtttgtttttcttgttttattgccactagtctctagtcagtgtg------------ttaatcttataaccagaactcaat---------catacactaattctttcacacgtggtgtttattaccctgacaaagttttcagatcctcagttttacattcaactcatgacttgttcttacctttcttttccaatgttacttggttccatgctatacatgtctctgggaccaatggtactaagaggtttgataaccctgccctaccatttaatgatggtgtttattttgcttccactgagaagtctaacataataagaggctggatttttggtactactttagattcgaagacccagtccctacttattgttaataacgctactaatgttgttattaaa…
1552	EG.5.1.3	XBB.x	atgtttgtttttcttgttttattgccactagtctctagtcagtgtg------------ttaatcttataaccagaactcaat---------catacactaattctttcacacgtggtgtttattaccctgacaaagttttcagatcctcagttttacattcaactcatgacttgttcttacctttcttttccaatgttacttggttccatgctatacatgtctctgggaccaatggtactaagaggtttgataaccctgccctaccatttaatgatggtgtttattttgcttccactgagaagtctaacataataagaggctggatttttggtactactttagattcgaagacccagtccctacttattgttaataacgctactaatgttgttattaaa…
1566	FL.1.5.1	XBB.x	atgtttgtttttcttgttttattgccactagtctctagtcagtgtg------------ttaatcttataaccagaactcaat---------catacactaattctttcacacgtggtgtttattaccctgacaaagttttcagatcctcagttttacattcaactcaggacttgttcttacctttcttttccaatgttacttggttccatgctatacatgtctctgggaccaatggtactaagaggtttgataaccctgccctaccatttaatgatggtgtttattttgcttccactgagaagtctaacataataagaggctggatttttggtactactttagattcgaagacccagtccctacttattgttaataacgctactaatgttgttattaaa…
1573	XCL	XBB.x	atgtttgtttttcttgttttattgccactagtctctagtcagtgtg------------ttaatcttataaccagaactcaat---------catacactaattctttcacacgtggtgtttattaccctgacaaagttttcagatcctcagttttacattcaactcaggacttgttcttacctttcttttccaatgttacttggttccatgctatacatgtctctgggaccaatggtactaagaggtttgataaccctgccctaccatttaatgatggtgtttattttgcttccactgagaagtctaacataataagaggctggatttttggtactactttagattcgaagacccagtccctacttattgttaataacgctactaatgttgttattaaa…
1602	HK.3	XBB.x	atgtttgtttttcttgttttattgccactagtctctagtcagtgtg------------ttaatcttataaccagaactcaat---------catacactaattctttcacacgtggtgtttattaccctgacaaagttttcagatcctcagttttacattcaactcatgacttgttcttacctttcttttccaatgttacttggttccatgctatacatgtctctgggaccaatggtactaagaggtttgataaccctgccctaccatttaatgatggtgtttattttgcttccactgagaagtctaacataataagaggctggatttttggtactactttagattcgaagacccagtccctacttattgttaataacgctactaatgttgttattaaa…
1609	JG.3	XBB.x	atgtttgtttttcttgttttattgccactagtctctagtcagtgtg------------ttaatcttataaccagaactcaat---------catacactaattctttcacacgtggtgtttattaccctgacaaagttttcagatcctcagttttacattcaactcatgacttgttcttacctttcttttccaatgttacttggttccatgctatacatgtctctgggaccaatggtactaagaggtttgataaccctgccctaccatttaatgatggtgtttattttgcttccactgagaagtctaacataataagaggctggatttttggtactactttagattcgaagacccagtccctacttattgttaataacgctactaatgttgttattaaa…
1623	FL.1.5.1	XBB.x	atgtttgtttttcttgttttattgccactagtctctagtcagtgtg------------ttaatcttataaccagaactcaat---------catacactaattctttcacacgtggtgtttattaccctgacaaagttttcagatcctcagttttacattcaactcaggacttgttcttacctttcttttccaatgttacttggttccatgctatacatgtctctgggaccaatggtactaagaggtttgataaccctgccctaccatttaatgatggtgtttattttgcttccactgagaagtctaacataataagaggctggatttttggtactactttagattcgaagacccagtccctacttattgttaataacgctactaatgttgttattaaa…
1632	HV.1	XBB.x	atgtttgtttttcttgttttattgccactagtctctagtcagtgtg------------ttaatcttataaccagaactcaat---------catacactaattctttcacacgtggtgtttattaccctgacaaagttttcagatcctcagttttacattcaactcatgacttgttcttacctttcttttccaatgttacttggttccatgctatacatgtctctgggaccaatggtactaagaggtttgataaccccgccctaccatttaatgatggtgtttattttgcttccactgagaagtctaacataataagaggctggatttttggtactactttagattcgaagacccagtccctacttattgttaataacgctactaatgttgttattaaa…
1633	HV.1	XBB.x	atgtttgtttttcttgttttattgccactagtctctagtcagtgtg------------ttaatcttataaccagaactcaat---------catacactaattctttcacacgtggtgtttattaccctgacaaagttttcagatcctcagttttacattcaactcatgacttgttcttacctttcttttccaatgttacttggttccatgctatacatgtctctgggaccaatggtactaagaggtttgataaccccgccctaccatttaatgatggtgtttattttgcttccactgagaagtctaacataataagaggctggatttttggtactactttagattcgaagacccagtccctacttattgttaataacgctactaatgttgttattaaa…
1663	JG.3	XBB.x	atgtttgtttttcttgttttattgccactagtctctagtcagtgtg------------ttaatcttataaccagaactcaat---------catacactaattctttcacacgtggtgtttattaccctgacaaagttttcagatcctcagttttacattcaactcatgacttgttcttacctttcttttccaatgttacttggttccatgctatacatgtctctgggaccaatggtactaagaggtttgataaccctgccctaccatttaatgatggtgtttattttgcttccactgagaagtctaacataataagaggctggatttttggtactactttagattcgaagacccagtccctacttattgttaataacgctactaatgttgttattaaa…
1866	JD.1.1	XBB.x	atgtttgtttttcttgttttattgccactagtctctagtcagtgtg------------ttaatcttataaccagaactcaat---------catacactaattctttcacacgtggtgtttattaccctgacaaagttttcagatcctcagttttacattcaactcaggacttgttcttacctttcttttccaatgttacttggttccatgctatacatgtctctgggaccaatggtactaagaggtttgataaccctgccctaccatttaatgatggtgtttattttgcttccactgagaagtctaacataataagaggctggatttttggtactactttagattcgaagacccagtccctacttattgttaataacgctactaatgttgttattaaa…
1661	JN.1	JN.x	atgtttgtttttcttgttttattgccactagtctctagtcagtgtgtcatgccgctgtttaatcttataactacaactcaat---------catacactaattctttcacacgtggtgtttattaccctgacaaagttttcagatcctcagttttacatttaactcaggacttgttcttacctttcttttccaatgttacttggttccatgcta------tctctgggaccaatggtactaagaggtttgataaccctgtcctaccatttaatgatggtgtttattttgcttccactgagaagtctaacataataagaggctggatttttggtactactttagattcgaagacccagtccctacttattgttaataacgctactaatgtttttattaaa…
1734	JN.1	JN.x	atgtttgtttttcttgttttattgccactagtctctagtcagtgtgtcatgccgctgtttaatcttataactacaactcaat---------catacactaattctttcacacgtagtgtttattaccctgacaaagttttcagatcctcagttttacatttaactcaggacttgttcttacctttcttttccaatgttacttggttccatgcta------tctctgggaccaatggtactaagaggtttgataaccctgtcctaccatttaatgatggtgtttattttgcttccactgagaagtctaacataataagaggctggatttttggtactactttagattcgaagacccagtccctacttattgttaataacgctactaatgtttttattaaa…
1738	XDK	JN.x	atgtttgtttttcttgttttattgccactagtctctagtcagtgtgtcatgccgctgtttaatcttataactacaactcaat---------catacactaattctttcacacgtggtgtttattaccctgacaaagttttcagatcctcagttttacatttaactcaggacttgttcttacctttcttttccaatgttacttggttccatgcta------tctctgggaccaatggtactaagaggtttgataaccctgtcctaccatttaatgatggtgtttattttgcttccactgagaagtctaacataataagaggctggatttttggtactactttagattcgaagacccagtccctacttattgttaataacgctactaatgtttttattaaa…
1739	JN.1	JN.x	atgtttgtttttcttgttttattgccactagtctctagtcagtgtgtcatgccgctgtttaatcttataactacaactcaat---------catacactaattctttcacacgtggtgtttattaccctgacaaagttttcagatcctcagttttacatttaactcaggacttgttcttacctttcttttccaatgttacttggttccatgcta------tctctgggaccaatggtactaagaggtttgataaccctgtcctaccatttaatgatggtgtttattttgcttccactgagaagtctaacataataagaggctggatttttggtactactttagattcgaagacccagtccctacttattgttaataacgctactaatgtttttattaaa…
1784	JN.1	JN.x	atgtttgtttttcttgttttattgccactagtctctagtcagtgtgtcatgccgctgtttaatcttataactacaactcaat---------catacactaattctttcacacgtggtgtttattaccctgacaaagttttcagatcctcagttttacatttaactcaggacttgttcttacctttcttttccaatgttacttggttccatgcta------tctctgggaccaatggtactaagaggtttgataaccctgtcctaccatttaatgatggtgtttattttgcttccactgagaagtctaacataataagaggctggatttttggtactactttagattcgaagacccagtccctacttattgttaataacgctactaatgtttttattaaa…
1797	JN.1	JN.x	atgtttgtttttcttgttttattgccactagtctctagtcagtgtgtcatgccgctgtttaatcttataactacaactcaat---------catacactaattctttcacacgtggtgtttattaccctgacaaagttttcagatcctcagttttacatttaactcaggacttgttcttacctttcttttccaatgttacttggttccatgcta------tctctgggaccaatggtactaagaggtttgataaccctgtcctaccatttaatgatggtgtttattttgcttccactgagaagtctaacataataagaggctggatttttggtactactttagattcgaagacccagtccctacttattgttaataacgctactaatgtttttattaaa…
1800	JN.1	JN.x	atgtttgtttttcttgttttattgccactagtctctagtcagtgtgtcatgccgctgtttaatcttataactacaactcaat---------catacactaattctttcacacgtggtgtttattaccctgacaaagttttcagatcctcagttttacatttaactcaggacttgttcttacctttcttttccaatgttacttggttccatgcta------tctctgggaccaatggtactaagaggtttgataaccctgtcctaccatttaatgatggtgtttattttgcttccactgagaagtctaacataataagaggctggatttttggtactactttagattcgaagacccagtccctacttattgttaataacgctactaatgtttttattaaa…
1807	JN.1	JN.x	atgtttgtttttcttgttttattgccactagtctctagtcagtgtgtcatgccgctgtttaatcttataactacaactcaat---------catacactaattctttcacacgtggtgtttattaccctgacaaagttttcagatcctcagttttacatttaactcaggacttgttcttacctttcttttccaatgttacttggttccatgcta------tctctgggaccaatggtactaagaggtttgataaccctgtcctaccatttaatgatggtgtttattttgcttccactgagaagtctaacataataagaggctggatttttggtactactttagattcgaagacccagtccctacttattgttaataacgctactaatgtttttattaaa…
1808	JN.1	JN.x	atgtttgtttttcttgttttattgccactagtctctagtcagtgtgtcatgccgctgtttaatcttataactacaactcaat---------catacactaattctttcacacgtggtgtttattaccctgacaaagttttcagatcctcagttttacatttaactcaggacttgttcttacctttcttttccaatgttacttggttccatgcta------tctctgggaccaatggtactaagaggtttgataaccctgtcctaccatttaatgatggtgtttattttgcttccactgagaagtctaacataataagaggctggatttttggtactactttagattcgaagacccagtccctacttattgttaataacgctactaatgtttttattaaa…
1832	JN.1	JN.x	atgtttgtttttcttgttttattgccactagtctctagtcagtgtgtcatgccgctgtttaatcttataactacaactcaat---------catacactaattctttcacacgtggtgtttattaccctgacaaagttttcagatcctcagttttacatttaactcaggacttgttcttacctttcttttccaatgttacttggttccatgcta------tctctgggaccaatggtactaagaggtttgataaccctgtcctaccatttaatgatggtgtttattttgcttccactgagaagtctaacataataagaggctggatttttggtactactttagattcgaagacccagtccctacttattgttaataacgctactaatgtttttattaaa…
1857	JN.1	JN.x	atgtttgtttttcttgttttattgccactagtctctagtcagtgtgtcatgccgctgtttaatcttataactacaactcaat---------catacactaattctttcacacgtggtgtttattaccctgacaaagttttcagatcctcagttttacatttaactcaggacttgttcttacctttcttttccaatgttacttggttccatgcta------tctctgggaccaatggtactaagaggtttgataaccctgtcctaccatttaatgatggtgtttattttgcttccactgagaagtctaacataataagaggctggatttttggtactactttagattcgaagacccagtccctacttattgttaataacgctactaatgtttttattaaa…
1881	JN.1	JN.x	atgtttgtttttcttgttttattgccactagtctctagtcagtgtgtcatgccgctgtttaatcttataactacaactcaat---------catacactaattctttcacacgtggtgtttattaccctgacaaagttttcagatcctcagttttacatttaactcaggacttgttcttacctttcttttccaatgttacttggttccatgcta------tctctgggaccaatggtactaagaggtttgataaccctgtcctaccatttaatgatggtgtttattttgcttccactgagaagtctaacataataagaggctggatttttggtactactttagattcgaagacccagtccctacttattgttaataacgctactaatgtttttattaaa…
1892	XDK	JN.x	atgtttgtttttcttgttttattgccactagtctctagtcagtgtgtcatgccgctgtttaatcttataactacaactcaat---------catacactaattctttcacacgtggtgtttattaccctgacaaagttttcagatcctcagttttacatttaactcaggacttgttcttacctttcttttccaatgttacttggttccatgcta------tctctgggaccaatggtactaagaggtttgataaccctgtcctaccatttaatgatggtgtttattttgcttccactgagaagtctaacataataagaggctggatttttggtactactttagattcgaagacccagtccctacttattgttaataacgctactaatgtttttattaaa…
1915	XDK	JN.x	atgtttgtttttcttgttttattgccactagtctctagtcagtgtgtcatgccgctgtttaatcttataactacaaatcaat---------catacactaattctttcacacgtggtgtttattaccctgacaaagttttcagatcctcagttttacatttaactcaggacttgttcttacctttcttttccaatgttacttggttccatgcta------tctctgggaccaatggtactaagaggtttgataaccctgtcctaccatttaatgatggtgtttattttgcttccactgagaagtctaacataataagaggctggatttttggtactactttagattcgaagacccagtccctacttattgttaataacgctactaatgtttttattaaa…
1937	XDK	JN.x	atgtttgtttttcttgttttattgccactagtctctagtcagtgtgtcatgccgctgtttaatcttataactacaactcaat---------catacactaattctttcacacgtggtgtttattaccctgacaaagttttcagatcctcagttttacatttaactcaggacttgttcttacctttcttttccaatgttacttggttccatgcta------tctctgggaccaatggtactaagaggtttgataaccctgtcctaccatttaatgatggtgtttattttgcttccactgagaagtctaacataataagaggctggatttttggtactactttagattcgaagacccagtccctacttattgttaataacgctactaatgtttttattaaa…
1938	JN.1	JN.x	atgtttgtttttcttgttttattgccactagtctctagtcagtgtgtcatgccgctgtttaatcttataactacaactcaat---------catacactaattctttcacacgtggtgtttattaccctgacaaagttttcagatcctcagttttacatttaactcaggacttgttcttacctttcttttccaatgttacttggttccatgcta------tctctgggaccaatggtactaagaggtttgataaccctgtcctaccatttaatgatggtgtttattttgcttccactgagaagtctaacataataagaggctggatttttggtactactttagattcgaagacccagtccctacttattgttaataacgctactaatgtttttattaaa…
1958	XDK	JN.x	atgtttgtttttcttgttttattgccactagtctctagtcagtgtgtcatgccgctgtttaatcttataactacaactcaat---------catacactaattctttcacacgtggtgtttattaccctgacaaagttttcagatcctcagttttacatttaactcaggacttgttcttacctttcttttccaatgttacttggttccatgcta------tctctgggaccaatggtactaagaggtttgataaccctgtcctaccatttaatgatggtgtttattttgcttccactgagaagtctaacataataagaggctggatttttggtactactttagattcgaagacccagtccctacttattgttaataacgctactaatgtttttattaaa…
1987	JN.1	JN.x	atgtttgtttttcttgttttattgccactagtctctagtcagtgtgtcatgccgctgtttaatcttataactacaactcaat---------catacactaattctttcacacgtggtgtttattaccctgacaaagttttcagatcctcagttttacatttaactcaggacttgttcttacctttcttttccaatgttacttggttccatgcta------tctctgggaccaatggtactaagaggtttgataaccctgtcctaccatttaatgatggtgtttattttgcttccactgagaagtctaacataataagaggctggatttttggtactactttagattcgaagacccagtccctacttattgttaataacgctactaatgtttttattaaa…
1994	XDK	JN.x	atgtttgtttttcttgttttattgccactagtctctagtcagtgtgtcatgccgctgtttaatcttataactacaactcaat---------catacactaattctttcacacgtggtgtttattaccctgacaaagttttcagatcctcagttttacatttaactcaggacttgttcttacctttcttttccaatgttacttggttccatgcta------tctctgggaccaatggtactaagaggtttgataaccctgtcctaccatttaatgatggtgtttattttgcttccactgagaagtctaacataataagaggctggatttttggtactactttagattcgaagacccagtccctacttattgttaataacgctactaatgtttttattaaa…
2005	KP.2	JN.x	atgtttgtttttcttgttttattgccactagtctctagtcagtgtgtcatgccgctgtttaatcttataactacaactcaat---------catacactaattctttcacacgtggtgtttattaccctgacaaagttttcagatcctcagttttacatttaactcaggacttgttcttacctttcttttccaatgttacttggttccatgcta------tctctgggaccaatggtactaagaggtttgataaccctgtcctaccatttaatgatggtgtttattttgcttccactgagaagtctaacataataagaggctggatttttggtactactttagattcgaagacccagtccctacttattgttaataacgctactaatgtttttattaaa…
2006	KP.2	JN.x	atgtttgtttttcttgttttattgccactagtctctagtcagtgtgtcatgccgctgtttaatcttataactacaactcaat---------catacactaattctttcacacgtggtgtttattaccctgacaaagttttcagatcctcagttttacatttaactcaggacttgttcttacctttcttttccaatgttacttggttccatgcta------tctctgggaccaatggtactaagaggtttgataaccctgtcctaccatttaatgatggtgtttattttgcttccactgagaagtctaacataataagaggctggatttttggtactactttagattcgaagacccagtccctacttattgttaataacgctactaatgtttttattaaa…
2032	KP.2	JN.x	atgtttgtttttcttgttttattgccactagtctctagtcagtgtgtcatgccgctgtttaatcttataactacaactcaat---------catacactaattctttcacacgtggtgtttattaccctgacaaagttttcagatcctcagttttacatttaactcaggacttgttcttacctttcttttccaatgttacttggttccatgcta------tctctgggaccaatggtactaagaggtttgataaccctgtcctaccatttaatgatggtgtttattttgcttccactgagaagtctaacataataagaggctggatttttggtactactttagattcgaagacccagtccctacttattgttaataacgctactaatgtttttattaaa…
2077	LB.1.3	JN.x	atgtttgtttttcttgttttattgccactagtctctagtcagtgtgtcatgccgctgtttaatcttataactacaactcaat---------catacactaa---tttcacacgtggtgtttattaccctgacaaagttttcagatcctcagttttacatttaactcaggacttgttcttacctttcttttccaatgttacttggttccatgcta------tctctgggaccaatggtactaagaggtttgataaccctgtcctaccatttaatgatggtgtttattttgcttccactgagaagtctaacataataagaggctggatttttggtactactttagattcgaagacccagtccctacttattgttaataacgctactaatgtttttattaaa…
2123	KP.2.3	JN.x	atgtttgtttttcttgttttattgccactagtctctagtcagtgtgtcatgccgctgtttaatcttataactacaactcaat---------catacactaa---tttcacacgtggtgtttattaccctgacaaagttttcagatcctcagttttacatttaactcaggacttgttcttacctttcttttccaatgttacttggttccatgcta------tctctgggaccaatggtactaagaggtttgataaccctgtcctaccatttaatgatggtgtttattttgcttccactgagaagtctaacataataagaggctggatttttggtactactttagattcgaagacccagtccctacttattgttaataacgctactaatgtttttattaaa…
2134	LB.1.3.1	JN.x	atgtttgtttttcttgttttattgccactagtctctagtcagtgtgtcatgccgctgtttaatcttataactacaactcaat---------catacactaa---tttcacacgtggtgtttattaccctgacaaagttttcagatcctcagttttacatttaactcaggacttgttcttacctttcttttccaatgttacttggttccatgcta------tctctgggaccaatggtactaagaggtttgataaccctgtcctaccatttaatgatggtgtttattttgcttccactgagaagtctaacataataagaggctggatttttggtactactttagattcgaagacccagtccctacttattgttaataacgctactaatgtttttattaaa…
	Values	Unit
x-axis	N.A.	N.A.
y-axis	N.A.	N.A.

## Sheet: Fig 2A- baseline RNA level
study_id	baseline_vl2	variant				Values	Unit
248	6.728	BA.1*			x-axis	infecting variant	N.A.
256	4.887	BA.1*			y-axis	Baseline RNA levels	log10 copies/mL
258	5.167	BA.1*
261	6.578	BA.1*
262	3.636	BA.1*
263	4.52	BA.1*
264	6.199	BA.1*
279	3.412	BA.1*
281	5.897	BA.1*
285	4.69	BA.1*
287	6.737	BA.1*
289	5.932	BA.1*
294	6.54	BA.1*
324	3.242	BA.1*
327	5.792	BA.1*
331	5.04	BA.1*
332	7.717	BA.1*
334	6.509	BA.1*
360	7.011	BA.1*
362	6.505	BA.1*
363	5.429	BA.1*
365	7.534	BA.1*
368	3.164	BA.1*
370	2.378	BA.1*
373	7.135	BA.1*
374	5.281	BA.1*
377	5.993	BA.1*
379	6.341	BA.1*
394	7.27	BA.1*
400	3.817	BA.1*
401	3.323	BA.1*
411	2.95	BA.1*
418	5.528	BA.1*
427	6.402	BA.1*
432	4.784	BA.1*
436	4.776	BA.2*
443	7.376	BA.2*
453	6.412	BA.2*
454	6.914	BA.2*
456	6.305	BA.2*
457	6.574	BA.2*
479	6.311	BA.2*
481	4.215	BA.2*
484	5.829	BA.2*
489	7.349	BA.2*
494	3.817	BA.2*
498	5.5	BA.2*
501	7.23	BA.2*
507	4.556	BA.2*
511	7.434	BA.2*
521	2.037	BA.2*
561	5.462	BA.2*
560	7.231	BA.4/5*
638	5.939	BA.4/5*
640	5.13	BA.4/5*
651	6.999	BA.4/5*
652	6.041	BA.4/5*
674	5.987	BA.4/5*
680	6.433	BA.4/5*
684	4.374	BA.4/5*
701	6.194	BA.4/5*
706	6.3	BA.4/5*
728	5.628	BA.4/5*
749	5.829	BA.4/5*
752	7.398	BA.4/5*
753	5.677	BA.4/5*
758	7.506	BA.4/5*
767	4.931	BA.4/5*
776	7.196	BA.4/5*
802	6.25124	BA.4/5*
837	3.8096	BA.4/5*
886	6.08814	BA.4/5*
898	5.85293	BA.4/5*
1073	6.90968	BA.4/5*
1661	7.80055	JN.*
1734	5.69398	JN.*
1738	3.23153	JN.*
1739	6.54301	JN.*
1784	4.56992	JN.*
1797	6.29075	JN.*
1800	5.51022	JN.*
1807	5.24959	JN.*
1808	6.78636	JN.*
1832	5.83736	JN.*
1857	7.51833	JN.*
1881	5.24075	JN.*
1892	4.47492	JN.*
1915	4.64393	JN.*
1937	6.75182	JN.*
1938	4.18389	JN.*
1958	4.63471	JN.*
1987	7.78409	JN.*
1994	4.37885	JN.*
2005	6.1717	JN.*
2006	6.47314	JN.*
2032	5.69834	JN.*
2077	6.38128	JN.*
2123	5.95449	JN.*
2134	8.05166	JN.*
943	4.08073	XBB*
1032	5.24362	XBB*
1061	4.63635	XBB*
1077	4.25466	XBB*
1090	6.03654	XBB*
1146	6.27051	XBB*
1163	7.46618	XBB*
1170	3.69044	XBB*
1200	7.22731	XBB*
1208	7.1782	XBB*
1230	5.71191	XBB*
1259	4.37282	XBB*
1266	4.42035	XBB*
1282	4.96108	XBB*
1291	7.65112	XBB*
1315	5.60974	XBB*
1319	6.26464	XBB*
1340	6.45275	XBB*
1348	1.83242	XBB*
1379	6.49779	XBB*
1382	2.92627	XBB*
1384	4.90309	XBB*
1409	5.39224	XBB*
1431	7.05282	XBB*
1443	5.27187	XBB*
1483	6.79897	XBB*
1487	6.28402	XBB*
1500	6.59732	XBB*
1543	5.99451	XBB*
1548	5.06525	XBB*
1552	4.31503	XBB*
1566	7.14571	XBB*
1573	5.57029	XBB*
1602	6.43933	XBB*
1609	6.40123	XBB*
1623	7.5785	XBB*
1632	7.35454	XBB*
1633	4.03857	XBB*
1663	7.66373	XBB*
1866	3.94801	XBB*

## Sheet: Fig 2B- peak RNA level
study_id	max_VL_mjs	variant				Values	Unit
248	6.728	BA.1*			x-axis	infecting variant	N.A.
256	4.887	BA.1*			y-axis	peak RNA levels	log10 copies/mL
258	5.167	BA.1*
261	6.578	BA.1*
262	4.472	BA.1*
263	5.044	BA.1*
264	8.008	BA.1*
279	3.412	BA.1*
281	6.543	BA.1*
285	4.69	BA.1*
287	6.737	BA.1*
289	5.932	BA.1*
294	6.54	BA.1*
324	3.643	BA.1*
327	5.792	BA.1*
331	5.04	BA.1*
332	7.717	BA.1*
334	6.509	BA.1*
360	7.011	BA.1*
362	6.505	BA.1*
363	5.429	BA.1*
365	7.534	BA.1*
368	3.164	BA.1*
370	2.378	BA.1*
373	7.135	BA.1*
374	6.188	BA.1*
377	5.993	BA.1*
379	6.341	BA.1*
394	7.27	BA.1*
400	3.817	BA.1*
401	3.357	BA.1*
411	6.942	BA.1*
418	6.002	BA.1*
427	6.402	BA.1*
432	4.784	BA.1*
436	4.929	BA.2*
443	7.376	BA.2*
453	6.412	BA.2*
454	6.914	BA.2*
456	6.305	BA.2*
457	6.696	BA.2*
479	6.311	BA.2*
481	4.723	BA.2*
484	7.264	BA.2*
489	7.349	BA.2*
494	3.817	BA.2*
498	5.5	BA.2*
501	7.38	BA.2*
507	4.556	BA.2*
511	7.434	BA.2*
521	2.037	BA.2*
560	7.231	BA.4/5*
561	5.462	BA.2*
638	5.939	BA.4/5*
640	5.13	BA.4/5*
651	6.999	BA.4/5*
652	6.05	BA.4/5*
674	5.987	BA.4/5*
680	6.433	BA.4/5*
684	4.374	BA.4/5*
701	6.194	BA.4/5*
706	6.3	BA.4/5*
728	5.628	BA.4/5*
749	6.11	BA.4/5*
752	7.398	BA.4/5*
753	5.677	BA.4/5*
758	7.506	BA.4/5*
767	4.931	BA.4/5*
776	7.196	BA.4/5*
802	6.25124	BA.4/5*
837	3.8096	BA.4/5*
852	4.93498	BA.4/5*
886	6.08814	BA.4/5*
898	5.85293	BA.4/5*
943	4.08073	XBB*
1032	5.76676	XBB*
1061	6.05541	XBB*
1073	6.90968	BA.4/5*
1077	6.38704	XBB*
1090	6.36316	XBB*
1146	6.27051	XBB*
1163	7.46618	XBB*
1170	3.69044	XBB*
1200	7.22731	XBB*
1208	7.1782	XBB*
1230	5.71191	XBB*
1259	4.49711	XBB*
1266	4.42035	XBB*
1282	4.96108	XBB*
1291	7.65112	XBB*
1315	5.60974	XBB*
1319	6.26464	XBB*
1340	6.45275	XBB*
1348	1.83242	XBB*
1379	6.49779	XBB*
1382	3.257	XBB*
1384	4.90485	XBB*
1409	5.39224	XBB*
1431	7.05282	XBB*
1443	5.27187	XBB*
1483	6.79897	XBB*
1487	6.28402	XBB*
1500	6.59732	XBB*
1543	6.11829	XBB*
1548	5.06525	XBB*
1552	6.40845	XBB*
1566	7.27833	XBB*
1573	5.57029	XBB*
1602	6.64363	XBB*
1609	6.40123	XBB*
1623	7.5785	XBB*
1632	7.35454	XBB*
1633	4.03857	XBB*
1661	7.80055	JN.*
1663	7.66373	XBB*
1734	5.69398	JN.*
1738	5.45176	JN.*
1739	6.54301	JN.*
1784	4.56992	JN.*
1797	6.29075	JN.*
1800	5.51022	JN.*
1807	5.24959	JN.*
1808	6.78636	JN.*
1832	5.83736	JN.*
1857	7.51833	JN.*
1866	3.94801	XBB*
1881	5.24075	JN.*
1892	5.86054	JN.*
1915	4.64393	JN.*
1937	6.75182	JN.*
1938	6.1408	JN.*
1958	5.46633	JN.*
1987	7.78409	JN.*
1994	4.37885	JN.*
2005	6.86429	JN.*
2006	6.47314	JN.*
2032	7.46053	JN.*
2077	6.38128	JN.*
2123	7.09155	JN.*
2134	8.05166	JN.*

## Sheet: Fig 2C- Time to peak RNA level
study_id	variant	max_VL_day				Values	Unit
248	BA.1*	5			x-axis	infecting variant	N.A.
256	BA.1*	5			y-axis	time to peak RNA level	days
258	BA.1*	4
261	BA.1*	4
262	BA.1*	14
263	BA.1*	5
264	BA.1*	5
279	BA.1*	2
281	BA.1*	8
285	BA.1*	8
287	BA.1*	4
289	BA.1*	5
294	BA.1*	2
324	BA.1*	9
327	BA.1*	5
331	BA.1*	3
332	BA.1*	3
334	BA.1*	2
360	BA.1*	5
362	BA.1*	2
363	BA.1*	5
365	BA.1*	5
368	BA.1*	7
370	BA.1*	12
373	BA.1*	7
374	BA.1*	7
377	BA.1*	3
379	BA.1*	6
394	BA.1*	3
400	BA.1*	12
401	BA.1*	11
411	BA.1*	11
418	BA.1*	5
427	BA.1*	3
432	BA.1*	4
436	BA.2*	9
443	BA.2*	4
453	BA.2*	6
454	BA.2*	5
456	BA.2*	3
457	BA.2*	8
479	BA.2*	6
481	BA.2*	11
484	BA.2*	4
489	BA.2*	4
494	BA.2*	6
498	BA.2*	5
501	BA.2*	4
507	BA.2*	10
511	BA.2*	5
521	BA.2*	14
560	BA.4/5*	3
561	BA.2*	3
638	BA.4/5*	3
640	BA.4/5*	4
651	BA.4/5*	7
652	BA.4/5*	8
674	BA.4/5*	4
680	BA.4/5*	4
684	BA.4/5*	5
701	BA.4/5*	5
706	BA.4/5*	4
728	BA.4/5*	5
749	BA.4/5*	11
752	BA.4/5*	6
753	BA.4/5*	4
758	BA.4/5*	3
767	BA.4/5*	4
776	BA.4/5*	4
802	BA.4/5*	3
837	BA.4/5*	7
852	BA.4/5*	7
886	BA.4/5*	3
898	BA.4/5*	2
943	XBB*	6
1032	XBB*	9
1061	XBB*	8
1073	BA.4/5*	3
1077	XBB*	5
1090	XBB*	7
1146	XBB*	5
1163	XBB*	4
1170	XBB*	1
1200	XBB*	3
1208	XBB*	4
1230	XBB*	3
1259	XBB*	6
1266	XBB*	5
1282	XBB*	6
1291	XBB*	7
1315	XBB*	3
1319	XBB*	4
1340	XBB*	4
1348	XBB*	6
1379	XBB*	7
1382	XBB*	11
1384	XBB*	6
1409	XBB*	5
1431	XBB*	5
1443	XBB*	5
1483	XBB*	4
1487	XBB*	4
1500	XBB*	4
1543	XBB*	5
1548	XBB*	3
1552	XBB*	5
1566	XBB*	8
1573	XBB*	6
1602	XBB*	7
1609	XBB*	3
1623	XBB*	4
1632	XBB*	3
1633	XBB*	6
1661	JN.*	5
1663	XBB*	3
1734	JN.*	4
1738	JN.*	6
1739	JN.*	4
1784	JN.*	5
1797	JN.*	4
1800	JN.*	5
1807	JN.*	6
1808	JN.*	4
1832	JN.*	4
1857	JN.*	7
1866	XBB*	3
1881	JN.*	4
1892	JN.*	7
1915	JN.*	4
1937	JN.*	4
1938	JN.*	5
1958	JN.*	6
1987	JN.*	3
1994	JN.*	4
2005	JN.*	9
2006	JN.*	7
2032	JN.*	6
2077	JN.*	5
2123	JN.*	5
2134	JN.*	3

## Sheet: Fig2D- Time to conversion PCR
study_id	variant	days_to_coversion_pcr	conversion to negative			Value	Unit
248	BA.1*	13	1		x-axis	Days since positive test	days
256	BA.1*	14	1		y-axis	Percentage of participants with positive PCR	N.A.
258	BA.1*	14	1
261	BA.1*	14	1
262	BA.1*	19	1
263	BA.1*	9	1
264	BA.1*	15	0
279	BA.1*	6	1
281	BA.1*	10	1
285	BA.1*	16	1
287	BA.1*	7	1
289	BA.1*	17	1
294	BA.1*	11	1
324	BA.1*	10	1
327	BA.1*	10	1
331	BA.1*	6	1
332	BA.1*	10	1
334	BA.1*	13	1
360	BA.1*	16	0
362	BA.1*	12	1
363	BA.1*	12	1
365	BA.1*	16	0
368	BA.1*	10	1
370	BA.1*	15	1
373	BA.1*	16	1
374	BA.1*	17	0
377	BA.1*	14	1
379	BA.1*	12	1
394	BA.1*	13	1
400	BA.1*	13	1
401	BA.1*	12	1
411	BA.1*	17	1
418	BA.1*	7	1
427	BA.1*	9	1
432	BA.1*	10	1
436	BA.2*	14	1
443	BA.2*	15	1
453	BA.2*	14	1
454	BA.2*	13	1
456	BA.2*	13	1
457	BA.2*	17	1
479	BA.2*	10	1
481	BA.2*	15	1
484	BA.2*	10	1
489	BA.2*	15	1
494	BA.2*	12	1
498	BA.2*	9	1
501	BA.2*	14	0
507	BA.2*	13	1
511	BA.2*	16	1
521	BA.2*	15	1
560	BA.4/5*	12	1
561	BA.2*	12	1
638	BA.4/5*	9	1
640	BA.4/5*	8	1
651	BA.4/5*	16	1
652	BA.4/5*	16	1
674	BA.4/5*	11	0
680	BA.4/5*	8	1
684	BA.4/5*	11	1
701	BA.4/5*	16	1
706	BA.4/5*	14	1
728	BA.4/5*	13	1
749	BA.4/5*	15	0
752	BA.4/5*	8	1
753	BA.4/5*	8	1
758	BA.4/5*	15	0
767	BA.4/5*	8	1
776	BA.4/5*	15	1
802	BA.4/5*	14	1
837	BA.4/5*	9	1
852	BA.4/5*	11	1
886	BA.4/5*	12	1
898	BA.4/5*	6	1
943	XBB*	10	0
1032	XBB*	13	1
1061	XBB*	18	1
1073	BA.4/5*	16	1
1077	XBB*	10	1
1090	XBB*	12	1
1146	XBB*	9	1
1163	XBB*	15	1
1170	XBB*	2	1
1200	XBB*	12	1
1208	XBB*	15	1
1230	XBB*	14	1
1259	XBB*	10	1
1266	XBB*	6	1
1282	XBB*	15	1
1291	XBB*	20	1
1315	XBB*	9	1
1319	XBB*	10	1
1340	XBB*	12	1
1348	XBB*	12	1
1379	XBB*	18	1
1382	XBB*	12	1
1384	XBB*	13	1
1409	XBB*	12	1
1431	XBB*	11	1
1443	XBB*	17	0
1483	XBB*	20	1
1487	XBB*	13	1
1500	XBB*	20	1
1543	XBB*	14	1
1548	XBB*	4	1
1552	XBB*	9	1
1566	XBB*	17	1
1573	XBB*	9	1
1602	XBB*	15	1
1609	XBB*	7	1
1623	XBB*	15	0
1632	XBB*	9	1
1633	XBB*	10	1
1661	JN.*	19	1
1663	XBB*	9	1
1734	JN.*	12	1
1738	JN.*	10	1
1739	JN.*	15	1
1784	JN.*	9	1
1797	JN.*	8	1
1800	JN.*	13	1
1807	JN.*	15	1
1808	JN.*	10	1
1832	JN.*	19	1
1857	JN.*	23	0
1866	XBB*	7	1
1881	JN.*	10	1
1892	JN.*	10	1
1915	JN.*	10	1
1937	JN.*	10	1
1938	JN.*	7	1
1958	JN.*	19	1
1987	JN.*	14	1
1994	JN.*	13	0
2005	JN.*	25	1
2006	JN.*	18	1
2032	JN.*	25	1
2077	JN.*	9	1
2123	JN.*	11	1
2134	JN.*	17	1

## Sheet: Fig3A- Time to culture neg Vero
study_id	variant	days_to_conversion_cx	conversion to negative				Value	unit	Note
248	BA.1*	6	1			x-axis	Days since positive test or symptom onset	days
256	BA.1*	9	1			y-axis	Percentage of participants with positive culture	N.A.
258	BA.1*	2	1
261	BA.1*	5	1
262	BA.1*	5	1
263	BA.1*	2	1
264	BA.1*	9	1
279	BA.1*	1	1
281	BA.1*	8	1
285	BA.1*	4	1
287	BA.1*	7	1
289	BA.1*	3	1
294	BA.1*	3	1
324	BA.1*	2	1
327	BA.1*	7	1
331	BA.1*	6	1
332	BA.1*	4	1
334	BA.1*	5	1
360	BA.1*	12	1
362	BA.1*	9	1
363	BA.1*	6	1
365	BA.1*	12	1
368	BA.1*	4	1
370	BA.1*	6	1
373	BA.1*	10	1
374	BA.1*	13	1
377	BA.1*	9	1
379	BA.1*	7	1
394	BA.1*	9	1
400	BA.1*	6	1
401	BA.1*	5	1
411	BA.1*	2	1
418	BA.1*	7	1
427	BA.1*	7	1
432	BA.1*	2	1
436	BA.2*	3	1
443	BA.2*	6	1
453	BA.2*	12	1
454	BA.2*	3	1
456	BA.2*	4	1
457	BA.2*	3	1
479	BA.2*	3	1
481	BA.2*	2	1
484	BA.2*	6	1
489	BA.2*	5	1
494	BA.2*	3	1
498	BA.2*	6	1
501	BA.2*	8	1
507	BA.2*	5	1
511	BA.2*	6	1
521	BA.2*	7	1
560	BA.4/5*	9	1
561	BA.2*	5	1
638	BA.4/5*	7	1
640	BA.4/5*	5	1
651	BA.4/5*	9	1
652	BA.4/5*	9	1
674	BA.4/5*	6	1
680	BA.4/5*	5	1
684	BA.4/5*	6	1
701	BA.4/5*	9	1
706	BA.4/5*	7	1
728	BA.4/5*	6	1
749	BA.4/5*	6	1
752	BA.4/5*	3	1
753	BA.4/5*	6	1
758	BA.4/5*	5	1
767	BA.4/5*	2	1
776	BA.4/5*	10	1
802	BA.4/5*	11	1
837	BA.4/5*	4	1
852	BA.4/5*	8	1
886	BA.4/5*	7	1
898	BA.4/5*	4	1
943	XBB*	3	1
1032	XBB*	5	1
1061	XBB*	12	1
1073	BA.4/5*	5	1
1077	XBB*	2	1
1090	XBB*	6	1
1146	XBB*	7	1
1163	XBB*	2	1
1170	XBB*	1	1
1200	XBB*	5	1
1208	XBB*	13	1
1230	XBB*	9	1
1259	XBB*	5	1
1266	XBB*	3	1
1282	XBB*	3	1
1291	XBB*	13	1
1315	XBB*	2	1
1319	XBB*	2	1
1340	XBB*	2	1
1348	XBB*	3	1
1379	XBB*	11	1
1382	XBB*	4	1
1384	XBB*	3	1
1409	XBB*	3	1
1431	XBB*	3	1
1443	XBB*	3	1
1483	XBB*	2	1
1487	XBB*	6	1
1500	XBB*	8	1
1543	XBB*	14	1
1548	XBB*	4	1
1552	XBB*	7	1
1566	XBB*	10	1
1573	XBB*	7	1
1602	XBB*	6	1
1609	XBB*	4	1
1623	XBB*	2	1
1632	XBB*	2	1
1633	XBB*	3	1
1661	JN.*
1663	XBB*	4	1
1734	JN.*
1738	JN.*
1739	JN.*
1784	JN.*
1797	JN.*
1800	JN.*
1807	JN.*
1808	JN.*
1832	JN.*
1857	JN.*
1866	XBB*	2	1
1881	JN.*
1892	JN.*
1915	JN.*
1937	JN.*
1938	JN.*
1958	JN.*
1987	JN.*
1994	JN.*
2005	JN.*
2006	JN.*
2032	JN.*
2077	JN.*
2123	JN.*
2134	JN.*

## Sheet: Fig3B- Time to culture neg VAT
study_id	variant	days_to_coversion_cx_VAT	conversion to negative				Value	unit	Note
248	BA.1*	9	1			x-axis	Days since positive test or symptom onset	days
256	BA.1*	11	1			y-axis	Percentage of participants with positive culture	N.A.
258	BA.1*	8	1
261	BA.1*	8	1
262	BA.1*
263	BA.1*	2	1
264	BA.1*	9	1
279	BA.1*	6	1
281	BA.1*	10	1
285	BA.1*	9	1
287	BA.1*	7	1
289	BA.1*	9	1
294	BA.1*	3	1
324	BA.1*
327	BA.1*	7	1
331	BA.1*	6	1
332	BA.1*	6	1
334	BA.1*	7	1
360	BA.1*
362	BA.1*	9	1
363	BA.1*	8	1
365	BA.1*	15	1
368	BA.1*
370	BA.1*
373	BA.1*	8	1
374	BA.1*	13	1
377	BA.1*	11	1
379	BA.1*	7	1
394	BA.1*
400	BA.1*
401	BA.1*	5	1
411	BA.1*
418	BA.1*	7	1
427	BA.1*	7	1
432	BA.1*	2	1
436	BA.2*
443	BA.2*
453	BA.2*
454	BA.2*
456	BA.2*
457	BA.2*
479	BA.2*
481	BA.2*
484	BA.2*
489	BA.2*
494	BA.2*
498	BA.2*
501	BA.2*
507	BA.2*
511	BA.2*
521	BA.2*
560	BA.4/5*	5	1
561	BA.2*
638	BA.4/5*
640	BA.4/5*
651	BA.4/5*	11	1
652	BA.4/5*	7	1
674	BA.4/5*	8	1
680	BA.4/5*	5	1
684	BA.4/5*
701	BA.4/5*
706	BA.4/5*
728	BA.4/5*	9	1
749	BA.4/5*	6	1
752	BA.4/5*	3	1
753	BA.4/5*	6	1
758	BA.4/5*	5	1
767	BA.4/5*	2	1
776	BA.4/5*	13	1
802	BA.4/5*	11	1
837	BA.4/5*	9	1
852	BA.4/5*	11	1
886	BA.4/5*	9	1
898	BA.4/5*	6	1
943	XBB*
1032	XBB*
1061	XBB*
1073	BA.4/5*	5	1
1077	XBB*
1090	XBB*
1146	XBB*
1163	XBB*
1170	XBB*
1200	XBB*
1208	XBB*
1230	XBB*
1259	XBB*
1266	XBB*
1282	XBB*
1291	XBB*
1315	XBB*
1319	XBB*
1340	XBB*
1348	XBB*
1379	XBB*
1382	XBB*
1384	XBB*
1409	XBB*
1431	XBB*
1443	XBB*
1483	XBB*
1487	XBB*
1500	XBB*
1543	XBB*
1548	XBB*
1552	XBB*
1566	XBB*
1573	XBB*
1602	XBB*
1609	XBB*
1623	XBB*
1632	XBB*
1633	XBB*
1661	JN.*	16	1
1663	XBB*
1734	JN.*	10	1
1738	JN.*	2	1
1739	JN.*	8	1
1784	JN.*	7	1
1797	JN.*	5	1
1800	JN.*	9	1
1807	JN.*	7	1
1808	JN.*	8	1
1832	JN.*	10	1
1857	JN.*	13	1
1866	XBB*	2	1
1881	JN.*	2
1892	JN.*	10	1
1915	JN.*	5	1
1937	JN.*	8	1
1938	JN.*	7	1
1958	JN.*	2	1
1987	JN.*	12	1
1994	JN.*	8	1
2005	JN.*	15	1
2006	JN.*	11	1
2032	JN.*	15	1
2077	JN.*	6	1
2123	JN.*	8	1
2134	JN.*	11	1

## Sheet: Fig3C- Probability pos Cx Vero
	BA.1x		BA.2x		BA.4/5x		XBB.x					Value	Unit
	Mean	Std error	Mean	Std error	Mean	Std error	Mean	Std error			x-axis	RNA level	log10 copies/mL
1	0.0026916	0.0023768	0.0005777	0.0008861	0.0022937	0.0029464	0.0104338	0.006575			y-axis	Probability of positive culture (VeroE6)	N.A.
2	0.0115036	0.0076795	0.0024668	0.0030469	0.010386	0.0098968	0.0256136	0.0123126
3	0.047782	0.0217632	0.0104678	0.0098545	0.0457206	0.0283993	0.0615052	0.020777
4	0.177882	0.046723	0.0432936	0.0284195	0.179467	0.0565066	0.140441	0.0305491
5	0.482661	0.0688119	0.162186	0.0652062	0.499621	0.0782023	0.289441	0.0445027
6	0.800911	0.0618366	0.452987	0.106164	0.820086	0.0774438	0.503857	0.0697756
7	0.945493	0.0293992	0.779856	0.09872	0.954147	0.0360829	0.716863	0.0804991
8	0.986807	0.0100934	0.938096	0.0475881	0.989583	0.0118076	0.863242	0.0630229
9	0.996909	0.0030462	0.984808	0.016431	0.997699	0.0033818	0.940252	0.0381426
10	0.999281	0.0008659	0.996407	0.0049798	0.999495	0.0009106	0.975145	0.0200638

## Sheet: Fig3D- Probability pos Cx VAT
	BA.1x		BA.4/5x		JN.x						Value	Unit
	Mean	Std error	Mean	Std error	Mean	Std error				x-axis	RNA level	log10 copies/mL
1	0.0101396	0.0087045	0.0334971	0.0301631	0.007616	0.0065494				y-axis	Probability of positive culture (VAT)	N.A.
2	0.0439967	0.0254722	0.0862497	0.0540618	0.0276904	0.0169114
3	0.171338	0.0543896	0.204501	0.0748558	0.0955817	0.0351686
4	0.481581	0.0757758	0.411811	0.0732877	0.281702	0.05112
5	0.806708	0.0702335	0.65598	0.0748465	0.592725	0.0722148
6	0.949369	0.0332679	0.838532	0.0699748	0.843766	0.0649164
7	0.988269	0.0111234	0.933965	0.0462695	0.952475	0.0327321
8	0.997365	0.0032482	0.974696	0.0246292	0.986732	0.0126289
9	0.999412	0.0008908	0.990558	0.0117202	0.99639	0.0043549
10	0.999869	0.0002355	0.996512	0.0052502	0.999024	0.0014216

## Sheet: Fig4A- Peak Symptoms count
study_id	variant	max Sx count					Values	Unit	Notes
248	BA.1*	2				x-axis	infecting variant	N.A.
256	BA.1*	4				y-axis	number of symptoms	N.A.
258	BA.1*	5
261	BA.1*	3
262	BA.1*	1
263	BA.1*	3
264	BA.1*	1
279	BA.1*	4
281	BA.1*	4
285	BA.1*	3
287	BA.1*	3
289	BA.1*	1
294	BA.1*	2
324	BA.1*	2
327	BA.1*	4
331	BA.1*	1
332	BA.1*	3
334	BA.1*	4
360	BA.1*	3
362	BA.1*	3
363	BA.1*	3
365	BA.1*	3
368	BA.1*	3
370	BA.1*	4
373	BA.1*	3
374	BA.1*	3
377	BA.1*	3
379	BA.1*	3
394	BA.1*	3
400	BA.1*	1
401	BA.1*	8
411	BA.1*	1
418	BA.1*	4
427	BA.1*	2
432	BA.1*	2
436	BA.2*	3
443	BA.2*	1
453	BA.2*	2
454	BA.2*	4
456	BA.2*	2
457	BA.2*	2
479	BA.2*	3
481	BA.2*	3
484	BA.2*	3
489	BA.2*	3
494	BA.2*	1
498	BA.2*	2
501	BA.2*	3
507	BA.2*	2
511	BA.2*	3
521	BA.2*	4
560	BA.4/5*	2
561	BA.2*	0
638	BA.4/5*	2
640	BA.4/5*	2
651	BA.4/5*	2
652	BA.4/5*	2
674	BA.4/5*	5
680	BA.4/5*	3
684	BA.4/5*	6
701	BA.4/5*	2
706	BA.4/5*	2
728	BA.4/5*	1
749	BA.4/5*	4
752	BA.4/5*	3
753	BA.4/5*	3
758	BA.4/5*	3
767	BA.4/5*	1
776	BA.4/5*	6
802	BA.4/5*	2
837	BA.4/5*	3
852	BA.4/5*	3
886	BA.4/5*	2
898	BA.4/5*	3
943	XBB*	1
1032	XBB*	1
1061	XBB*	2
1073	BA.4/5*	3
1077	XBB*	4
1090	XBB*	2
1146	XBB*	3
1163	XBB*	3
1170	XBB*	2
1200	XBB*	3
1208	XBB*	6
1230	XBB*	3
1259	XBB*	2
1266	XBB*	1
1282	XBB*	1
1291	XBB*	7
1315	XBB*	3
1319	XBB*	4
1340	XBB*	4
1348	XBB*	2
1379	XBB*	3
1382	XBB*	1
1384	XBB*	4
1409	XBB*	3
1431	XBB*	2
1443	XBB*	2
1483	XBB*	2
1487	XBB*	3
1500	XBB*	3
1543	XBB*	3
1548	XBB*	9
1552	XBB*	1
1566	XBB*	4
1573	XBB*	1
1602	XBB*	2
1609	XBB*	2
1623	XBB*	3
1632	XBB*	5
1633	XBB*	3
1661	JN.*	6
1663	XBB*	4
1734	JN.*	2
1738	JN.*	4
1739	JN.*	4
1784	JN.*	4
1797	JN.*	3
1800	JN.*	2
1807	JN.*	1
1808	JN.*	5
1832	JN.*	2
1857	JN.*	3
1866	XBB*	5
1881	JN.*	2
1892	JN.*	5
1915	JN.*	6
1937	JN.*	1
1938	JN.*	4
1958	JN.*	5
1987	JN.*	4
1994	JN.*	1
2005	JN.*	1
2006	JN.*	2
2032	JN.*	3
2077	JN.*	3
2123	JN.*	4
2134	JN.*	2

[truncated: 12 more sheets: Fig4B- time to peak Sx, Fig4C- Symptoms counts, Fig4D- end isolation & Cx neg, Supplementary Figure1, Supplementary Figure 2A, Supplementary Figure 2B, Supplementary Figure 2C, Supplementary Figure 3, Supplementary Figure 4A, Supplementary Figure 4B, Supplementary Figure 4C, Supplementary Figure 4D]
